# Supplementary material for: Crystal structure of a 1:1 co-crystal of quabodepistat (OPC-167832) with 2,5-di­hydroxy­benzoic acid using microcrystal electron diffraction
Source: Acta Crystallogr E Crystallogr Commun. 2023 Sep 19;79(Pt 10):920–2. doi: 10.1107/S2056989023006047 (PMC10561196; doi:10.1107/S2056989023006047)
Supplement: Supplementary file 1 [file e-79-00920-sup1.cif]

##############################################################################
#                                                                            #
# This CIF contains the data in a paper accepted for publication in          #
# Acta Crystallographica Section E. It conforms to the requirements of       #
# Notes for Authors for Acta Crystallographica Section E, and has been       #
# peer reviewed under the auspices of the IUCr Commission on Journals.       #
#                                                                            #
# Full details of the Crystallographic Information File format               #
# are given in the paper "The Crystallographic Information File (CIF):       #
# a New Standard Archive File for Crystallography" by S. R. Hall, F. H.      #
# Allen and I. D. Brown [Acta Cryst. (1991), A47, 655-685].                  #
#                                                                            #
# The current version of the core CIF dictionary is obtainable from          #
# ftp://ftp.iucr.org/pub/cif_core.dic.                                       #
#                                                                            #
# Software is freely available for graphical display of the structure(s)     #
# in this CIF. For information consult the CIF software page                 #
# http://www.iucr.org/resources/cif/software.                                #
#                                                                            #
# This file may be used for bona fide research purposes within the           #
# scientific community so long as proper attribution is given to the journal # 
# article from which it was obtained.                                        #
#                                                                            #
##############################################################################
data_global
_audit_creation_method
;
Olex2 1.5
(compiled 2023.03.06 svn.rbb2c1857 for OlexSys, GUI svn.r6748)
;
_journal_date_recd_electronic     2022-07-27
_journal_date_accepted     2023-07-10
_journal_name_full     'Acta Crystallographica, Section E'
_journal_year     2023
_journal_volume     79
_journal_issue     10
_journal_page_first     0
_journal_page_last     0
_journal_paper_category     GO
_journal_paper_doi     10.1107/S2056989023006047
_journal_coeditor_code     DJ2052
_publ_contact_author_name     'Nasa Sakamoto'
_publ_contact_author_address
;
Preformulation Research Laboratory, CMC Headquarters, Otsuka Pharmaceutical
Co., Ltd., Tokushima, 771-0182,
Japan
;
_publ_contact_author_email     Sakamoto.Nasa@otsuka.jp
_publ_contact_author_fax     ?
_publ_contact_author_phone     ?
_publ_section_title
;
Crystal structure of a 1:1 co-crystal of quabodepistat (OPC-167832) with
2,5-dihydroxybenzoic acid using microcrystal electron diffraction
;
_publ_section_title_footnote     .
loop_
    _publ_author_name
    _publ_author_footnote
    _publ_author_address
    'Sakamoto, Nasa' .
;
Preformulation Research Laboratory, CMC Headquarters,
Otsuka Pharmaceutical Co., Ltd., Tokushima, 771-0182, Japan
;
    'Gato, Katsuhiko' .
;
Preformulation Research Laboratory, CMC Headquarters,
Otsuka Pharmaceutical Co., Ltd., Tokushima, 771-0182,
Japan
;
_publ_section_synopsis
;
A co-crystal of quabodepistat and 2,5-dihydroxybenzoic acid was obtained and
the crystal structure was solved from microcrystal electron diffraction
(MicroED) data.
;
data_I
_audit_creation_method
;
Olex2 1.5
(compiled 2023.03.06 svn.rbb2c1857 for OlexSys, GUI svn.r6748)
;
_chemical_name_systematic
;\
5-{[(3<i>R</i>,4<i>R</i>)-1-(4-Chloro-2,6-difluorophenyl)-3,4-\
dihydroxypiperidin-4-yl]methoxy}-8-fluoro-3,4-dihydroquinolin-2(1<i>H</i>)-\
one--2,5-dihydroxybenzoic acid (1/1)
;
_chemical_name_common     quabodepistat-2,5-dihydroxybenzoicacid
_chemical_formula_moiety     'C21 H20 Cl F3 N2 O4, C7 H6 O4'
_chemical_formula_sum     'C28 H26 Cl F3 N2 O8'
_chemical_formula_iupac     'C21 H20 Cl F3 N2 O4, C7 H6 O4'
_chemical_formula_weight     610.96
_chemical_melting_point     ?
_chemical_absolute_configuration     ?
_space_group_crystal_system     monoclinic
_space_group_name_H-M_alt     'P 1 21 1'
_space_group_name_Hall     'P 2yb'
loop_
    _space_group_symop_operation_xyz
    'x, y, z'
    '-x, y+1/2, -z'
_cell_length_a     5.6(3)
_cell_length_b     9.6(3)
_cell_length_c     28.2(3)
_cell_angle_alpha     90
_cell_angle_beta     90.30(9)
_cell_angle_gamma     90
_cell_volume      152E1(11)
_cell_formula_units_Z     2
_cell_measurement_reflns_used     411
_cell_measurement_theta_min     0.1030
_cell_measurement_theta_max     0.8340
_cell_measurement_temperature     293(2)
loop_
    _twin_individual_id
    _twin_individual_mass_fraction_refined
    1 0.747(10)
    2 0.253(10)
_exptl_crystal_description     'thin platelets'
_exptl_crystal_colour     colourless
_exptl_crystal_size_max     1
_exptl_crystal_size_mid     0.2
_exptl_crystal_size_min     0.2
_exptl_crystal_density_diffrn     1.338
_exptl_crystal_density_meas     ?
_exptl_crystal_density_method     ?
_exptl_crystal_F_000     224
_exptl_absorpt_coefficient_mu     0.000
_exptl_absorpt_correction_type     none
_exptl_absorpt_process_details     ?
_exptl_absorpt_correction_T_min     ?
_exptl_absorpt_correction_T_max     ?
_diffrn_ambient_temperature     293(2)
_diffrn_source     'thermionic-emission electron gun'
_diffrn_radiation_type     electron
_diffrn_radiation_wavelength     0.0251
_diffrn_measurement_device_type     'Rigaku XtaLAB Synergy-ED'
_diffrn_measurement_method     rotation
_diffrn_detector     'HPC area detector'
_diffrn_detector_area_resol_mean     10.0
_diffrn_reflns_number     8548
_diffrn_reflns_av_R_equivalents     0.1491
_diffrn_reflns_av_unetI/netI     0.1595
_diffrn_reflns_theta_min     0.107
_diffrn_reflns_theta_max     0.799
_diffrn_reflns_theta_full     0.799
_diffrn_measured_fraction_theta_max     0.931
_diffrn_measured_fraction_theta_full     0.931
_diffrn_reflns_limit_h_min     -6
_diffrn_reflns_limit_h_max     6
_diffrn_reflns_limit_k_min     -10
_diffrn_reflns_limit_k_max     10
_diffrn_reflns_limit_l_min     -31
_diffrn_reflns_limit_l_max     31
_refine_special_details
;
 Refined as a 2-component twin.
;
_reflns_number_total     4096
_reflns_number_gt     2030
_reflns_threshold_expression     'I > 2\s(I)'
_refine_ls_structure_factor_coef     Fsqd
_refine_ls_matrix_type     full
_refine_ls_R_factor_all     0.2455
_refine_ls_R_factor_gt     0.1602
_refine_ls_wR_factor_gt     0.4121
_refine_ls_wR_factor_ref     0.4803
_refine_ls_goodness_of_fit_ref     1.075
_refine_ls_restrained_S_all     1.034
_refine_ls_number_reflns     4096
_refine_ls_number_parameters     348
_refine_ls_number_restraints     537
_refine_ls_hydrogen_treatment     constr
_refine_ls_weighting_scheme     calc
_refine_ls_weighting_details
              'w=1/[\s^2^(Fo^2^)+(0.2805P)^2^+0.1700P] where P=(Fo^2^+2Fc^2^)/3'
_atom_sites_solution_hydrogens     geom
_atom_sites_solution_primary     ?
_atom_sites_solution_secondary     ?
_refine_ls_shift/su_max     0.001
_refine_ls_shift/su_mean     0.000
_refine_diff_density_max     0.149
_refine_diff_density_min     -0.146
_refine_ls_extinction_method
;
'<i>SHELXL2018/3</i> (Sheldrick, 2015)'
;
_refine_ls_extinction_coef      37E1(3)
_refine_ls_extinction_expression
                                  'Fc^*^=kFc[1+0.001xFc^2^\l^3^/sin(2\q)]^-1/4^'
_refine_ls_abs_structure_details
;
 All f" are zero, so absolute structure could not be determined
;
_refine_ls_abs_structure_Flack     ?
loop_
    _atom_type_symbol
    _atom_type_description
    _atom_type_scat_dispersion_real
    _atom_type_scat_dispersion_imag
    _atom_type_scat_source
    'C' 'C' 0.0000 0.0000
                         'International Tables Vol C Tables 4.2.6.8 and 6.1.1.4'
    'H' 'H' 0.0000 0.0000
                         'International Tables Vol C Tables 4.2.6.8 and 6.1.1.4'
    'Cl' 'Cl' 0.0000 0.0000
                         'International Tables Vol C Tables 4.2.6.8 and 6.1.1.4'
    'F' 'F' 0.0000 0.0000
                         'International Tables Vol C Tables 4.2.6.8 and 6.1.1.4'
    'N' 'N' 0.0000 0.0000
                         'International Tables Vol C Tables 4.2.6.8 and 6.1.1.4'
    'O' 'O' 0.0000 0.0000
                         'International Tables Vol C Tables 4.2.6.8 and 6.1.1.4'
_computing_data_collection
;
CrysAlis PRO (Rigaku OD, 2022)
;
_computing_cell_refinement
;
CrysAlis PRO (Rigaku OD, 2022)
;
_computing_data_reduction
;
CrysAlis PRO (Rigaku OD, 2022)
;
_computing_structure_solution
;
SHELXD  (Sheldrick, 2008)
;
_computing_structure_refinement
;
<i>SHELXL2018/3</i> (Sheldrick, 2015)
;
_computing_molecular_graphics
;
Olex2 1.5 (Dolomanov <i>et al.</i>,  2009)
;
_computing_publication_material
;
Olex2 1.5 (Dolomanov <i>et al.</i>,  2009)
;
loop_
    _atom_site_type_symbol
    _atom_site_label
    _atom_site_fract_x
    _atom_site_fract_y
    _atom_site_fract_z
    _atom_site_U_iso_or_equiv
    _atom_site_adp_type
    _atom_site_calc_flag
    _atom_site_occupancy
    _atom_site_disorder_assembly
    _atom_site_disorder_group
    C C2 0.960(3) 0.5589(17) 0.7945(6) 0.070(5) Uani d 1 . .
    C C11 0.804(4) 0.6700(17) 0.7886(5) 0.068(4) Uani d 1 . .
    C C6 0.660(3) 0.7121(17) 0.8261(6) 0.063(4) Uani d 1 . .
    C C5 0.673(3) 0.6431(19) 0.8694(6) 0.072(5) Uani d 1 . .
    C C4 0.829(3) 0.5320(19) 0.8752(5) 0.075(5) Uani d 1 . .
    H H4 0.837583 0.485853 0.904220 0.090 Uiso calc 1 . .
    C C3 0.973(3) 0.4899(16) 0.8378(6) 0.073(5) Uani d 1 . .
    H H3 1.077324 0.415597 0.841680 0.087 Uiso calc 1 . .
    C C10 0.796(5) 0.753(2) 0.7416(8) 0.069(5) Uani d 1 . .
    H H10A 0.957975 0.785032 0.735893 0.083 Uiso calc 1 . .
    H H10B 0.759602 0.686397 0.716684 0.083 Uiso calc 1 . .
    C C9 0.631(5) 0.878(3) 0.7338(10) 0.075(5) Uani d 1 . .
    H H9A 0.528342 0.859999 0.706630 0.090 Uiso calc 1 . .
    H H9B 0.726751 0.959210 0.726908 0.090 Uiso calc 1 . .
    C C8 0.476(5) 0.906(3) 0.7778(9) 0.068(5) Uani d 1 . .
    N N7 0.479(5) 0.824(2) 0.8206(10) 0.067(5) Uani d 1 . .
    H H7 0.359249 0.842859 0.846624 0.080 Uiso calc 1 . .
    C C32 0.785(2) 0.0552(14) 0.9171(6) 0.053(4) Uani d 1 . .
    C C37 0.611(3) 0.1500(15) 0.9033(5) 0.054(4) Uani d 1 . .
    H H37 0.608891 0.184541 0.872468 0.065 Uiso calc 1 . .
    C C36 0.440(2) 0.1933(15) 0.9357(6) 0.057(5) Uani d 1 . .
    C C35 0.443(2) 0.1417(17) 0.9818(6) 0.059(5) Uani d 1 . .
    H H35 0.327933 0.170661 1.003412 0.071 Uiso calc 1 . .
    C C34 0.617(3) 0.0469(18) 0.9955(5) 0.064(5) Uani d 1 . .
    H H34 0.619200 0.012343 1.026363 0.076 Uiso calc 1 . .
    C C33 0.789(2) 0.0036(15) 0.9632(6) 0.059(4) Uani d 1 . .
    O O40 1.128(4) -0.085(2) 0.8909(11) 0.069(6) Uani d 1 . .
    C C15 1.307(4) 0.340(2) 0.7081(11) 0.081(5) Uani d 1 . .
    C C38 0.975(3) 0.005(2) 0.8818(8) 0.053(4) Uani d 1 . .
    O O42 0.251(4) 0.291(2) 0.9211(10) 0.061(6) Uani d 1 . .
    H H42 0.156468 0.302044 0.943037 0.092 Uiso calc 1 . .
    C C14 1.241(6) 0.397(3) 0.7565(12) 0.082(5) Uani d 1 . .
    H H14A 1.151605 0.326933 0.773690 0.099 Uiso calc 1 . .
    H H14B 1.386475 0.415660 0.774296 0.099 Uiso calc 1 . .
    O O12 0.319(5) 1.000(2) 0.7774(9) 0.075(7) Uani d 1 . .
    O O41 0.958(4) -0.099(2) 0.9792(11) 0.076(7) Uani d 1 . .
    H H41 1.043887 -0.121798 0.956939 0.114 Uiso calc 1 . .
    F F13 0.511(6) 0.688(2) 0.9048(10) 0.079(7) Uani d 1 . .
    O O1 1.104(4) 0.520(2) 0.7540(12) 0.077(5) Uani d 1 . .
    O O39 0.968(4) 0.071(2) 0.8400(11) 0.066(5) Uani d 1 . .
    H H39 1.072100 0.039139 0.822607 0.099 Uiso calc 1 . .
    C C17 1.138(5) 0.243(2) 0.6290(10) 0.090(6) Uani d 1 . .
    H H17A 1.232176 0.158593 0.628400 0.108 Uiso calc 1 . .
    H H17B 0.988301 0.225125 0.612765 0.108 Uiso calc 1 . .
    O O21 0.972(5) 0.185(3) 0.7110(12) 0.098(8) Uani d 1 . .
    H H21 0.828359 0.200591 0.711408 0.148 Uiso calc 1 . .
    C C20 1.438(5) 0.447(2) 0.6775(10) 0.089(6) Uani d 1 . .
    H H20A 1.346328 0.532911 0.678027 0.106 Uiso calc 1 . .
    H H20B 1.591213 0.466927 0.692442 0.106 Uiso calc 1 . .
    O O22 1.469(3) 0.224(2) 0.7149(14) 0.083(7) Uani d 1 . .
    H H22 1.401436 0.161832 0.729667 0.125 Uiso calc 1 . .
    C C16 1.087(4) 0.283(2) 0.6810(9) 0.083(5) Uani d 1 . .
    H H16 0.976517 0.361826 0.679004 0.100 Uiso calc 1 . .
    C C23 1.265(6) 0.344(3) 0.5511(9) 0.131(7) Uani d 1 . .
    C C28 1.434(5) 0.264(3) 0.5280(10) 0.150(8) Uani d 1 . .
    C C27 1.440(5) 0.261(3) 0.4787(10) 0.164(9) Uani d 1 . .
    H H27 1.553704 0.206657 0.463185 0.197 Uiso calc 1 . .
    C C26 1.277(6) 0.339(4) 0.4525(9) 0.170(9) Uani d 1 . .
    C C25 1.108(5) 0.419(3) 0.4756(10) 0.162(9) Uani d 1 . .
    H H25 0.998639 0.471406 0.458099 0.194 Uiso calc 1 . .
    C C24 1.102(5) 0.422(3) 0.5249(10) 0.148(8) Uani d 1 . .
    Cl Cl31 1.268(6) 0.322(4) 0.3905(9) 0.215(12) Uani d 1 . .
    F F29 0.929(10) 0.501(5) 0.548(2) 0.172(14) Uani d 1 . .
    F F30 1.615(9) 0.176(5) 0.551(2) 0.158(13) Uani d 1 . .
    C C19 1.485(4) 0.410(3) 0.6254(10) 0.092(6) Uani d 1 . .
    H H19A 1.534890 0.492210 0.608241 0.111 Uiso calc 1 . .
    H H19B 1.612402 0.341921 0.623696 0.111 Uiso calc 1 . .
    N N18 1.268(5) 0.353(3) 0.6034(11) 0.101(5) Uani d 1 . .
loop_
    _atom_site_aniso_label
    _atom_site_aniso_U_11
    _atom_site_aniso_U_22
    _atom_site_aniso_U_33
    _atom_site_aniso_U_12
    _atom_site_aniso_U_13
    _atom_site_aniso_U_23
    C2 0.078(9) 0.057(8) 0.076(10) 0.029(7) 0.010(9) 0.005(8)
    C11 0.085(9) 0.056(8) 0.062(9) 0.030(7) 0.008(8) 0.011(7)
    C6 0.087(9) 0.043(7) 0.059(9) 0.034(7) 0.009(8) 0.015(7)
    C5 0.088(10) 0.063(9) 0.066(10) 0.037(8) 0.007(9) 0.024(8)
    C4 0.081(11) 0.069(10) 0.074(11) 0.037(8) 0.002(10) 0.020(9)
    C3 0.082(11) 0.059(9) 0.076(11) 0.032(9) 0.002(10) 0.008(8)
    C10 0.089(10) 0.058(9) 0.060(10) 0.031(8) 0.009(10) 0.011(8)
    C9 0.096(11) 0.067(9) 0.062(11) 0.040(9) 0.015(10) 0.018(9)
    C8 0.090(10) 0.058(8) 0.055(10) 0.045(8) 0.011(9) 0.013(8)
    N7 0.096(10) 0.045(8) 0.059(10) 0.040(8) 0.015(9) 0.009(7)
    C32 0.051(7) 0.050(7) 0.057(9) 0.005(6) 0.002(7) -0.002(7)
    C37 0.055(8) 0.052(8) 0.055(10) 0.010(7) 0.008(8) -0.004(8)
    C36 0.049(8) 0.064(9) 0.059(10) 0.015(7) 0.004(8) -0.004(8)
    C35 0.052(9) 0.063(9) 0.062(10) 0.001(7) 0.009(9) 0.003(9)
    C34 0.064(9) 0.063(9) 0.064(10) 0.000(8) 0.004(9) 0.012(9)
    C33 0.061(8) 0.053(8) 0.065(10) -0.004(7) 0.006(8) 0.009(8)
    O40 0.047(10) 0.078(12) 0.083(17) 0.016(9) 0.025(12) 0.016(12)
    C15 0.062(8) 0.062(8) 0.118(11) 0.038(7) 0.019(9) 0.020(8)
    C38 0.044(8) 0.053(9) 0.063(10) 0.001(7) 0.001(8) -0.008(8)
    O42 0.048(10) 0.065(11) 0.072(16) 0.022(8) 0.004(12) -0.005(11)
    C14 0.072(10) 0.059(9) 0.116(12) 0.033(9) 0.018(10) 0.011(9)
    O12 0.106(15) 0.062(11) 0.058(15) 0.059(11) 0.015(13) 0.020(11)
    O41 0.087(14) 0.055(10) 0.087(17) 0.001(9) 0.013(14) 0.024(12)
    F13 0.134(17) 0.045(9) 0.059(14) 0.041(11) 0.023(13) 0.025(10)
    O1 0.071(9) 0.057(8) 0.103(12) 0.030(8) 0.018(10) 0.007(9)
    O39 0.046(10) 0.084(12) 0.069(13) 0.001(10) 0.000(11) 0.005(11)
    C17 0.075(10) 0.072(10) 0.124(13) 0.041(9) 0.019(11) 0.018(10)
    O21 0.068(12) 0.092(14) 0.14(2) 0.016(10) 0.013(15) 0.031(14)
    C20 0.074(10) 0.067(9) 0.125(13) 0.034(8) 0.020(11) 0.026(10)
    O22 0.049(10) 0.057(10) 0.14(2) 0.036(9) 0.027(13) 0.012(12)
    C16 0.062(9) 0.065(9) 0.122(12) 0.039(8) 0.019(10) 0.018(9)
    C23 0.123(13) 0.128(12) 0.143(14) 0.041(12) 0.019(14) 0.012(13)
    C28 0.146(15) 0.149(15) 0.154(16) 0.043(14) 0.018(16) -0.007(15)
    C27 0.165(16) 0.162(16) 0.166(18) 0.041(15) 0.017(18) -0.011(17)
    C26 0.174(16) 0.168(16) 0.168(17) 0.040(15) 0.015(18) -0.007(16)
    C25 0.161(16) 0.159(16) 0.165(18) 0.040(15) 0.015(18) 0.005(17)
    C24 0.144(15) 0.146(15) 0.153(17) 0.045(14) 0.018(16) 0.012(15)
    Cl31 0.23(2) 0.22(2) 0.19(2) 0.06(2) 0.01(2) -0.01(2)
    F29 0.17(3) 0.18(3) 0.16(3) 0.05(2) 0.02(3) 0.02(2)
    F30 0.16(2) 0.14(2) 0.17(3) 0.05(2) 0.01(3) -0.05(2)
    C19 0.078(11) 0.072(10) 0.127(13) 0.041(9) 0.025(12) 0.030(11)
    N18 0.088(10) 0.090(10) 0.126(12) 0.035(9) 0.022(11) 0.023(10)
_geom_special_details
;
 All esds (except the esd in the dihedral angle between two l.s. planes)
 are estimated using the full covariance matrix.  The cell esds are taken
 into account individually in the estimation of esds in distances, angles
 and torsion angles; correlations between esds in cell parameters are only
 used when they are defined by crystal symmetry.  An approximate (isotropic)
 treatment of cell esds is used for estimating esds involving l.s. planes.
;
loop_
    _geom_bond_atom_site_label_1
    _geom_bond_atom_site_label_2
    _geom_bond_site_symmetry_2
    _geom_bond_distance
    _geom_bond_publ_flag
    C2 C11 . 1.3900 ?
    C2 C3 . 1.3900 ?
    C2 O1 . 1.45(4) ?
    C11 C6 . 1.3900 ?
    C11 C10 . 1.55(2) ?
    C6 C5 . 1.3900 ?
    C6 N7 . 1.49(6) ?
    C5 C4 . 1.3900 ?
    C5 F13 . 1.42(5) ?
    C4 H4 . 0.9300 ?
    C4 C3 . 1.3900 ?
    C3 H3 . 0.9300 ?
    C10 H10A . 0.9700 ?
    C10 H10B . 0.9700 ?
    C10 C9 . 1.53(5) ?
    C9 H9A . 0.9700 ?
    C9 H9B . 0.9700 ?
    C9 C8 . 1.54(4) ?
    C8 N7 . 1.44(4) ?
    C8 O12 . 1.26(5) ?
    N7 H7 . 1.0100 ?
    C32 C37 . 1.3900 ?
    C32 C33 . 1.3900 ?
    C32 C38 . 1.53(5) ?
    C37 H37 . 0.9300 ?
    C37 C36 . 1.3900 ?
    C36 C35 . 1.3900 ?
    C36 O42 . 1.47(6) ?
    C35 H35 . 0.9300 ?
    C35 C34 . 1.3900 ?
    C34 H34 . 0.9300 ?
    C34 C33 . 1.3900 ?
    C33 O41 . 1.44(5) ?
    O40 C38 . 1.24(5) ?
    C15 C14 . 1.52(4) ?
    C15 C20 . 1.54(4) ?
    C15 O22 . 1.45(5) ?
    C15 C16 . 1.54(6) ?
    C38 O39 . 1.34(4) ?
    O42 H42 . 0.8200 ?
    C14 H14A . 0.9700 ?
    C14 H14B . 0.9700 ?
    C14 O1 . 1.41(5) ?
    O41 H41 . 0.8200 ?
    O39 H39 . 0.8200 ?
    C17 H17A . 0.9700 ?
    C17 H17B . 0.9700 ?
    C17 C16 . 1.54(2) ?
    C17 N18 . 1.47(4) ?
    O21 H21 . 0.8200 ?
    O21 C16 . 1.42(3) ?
    C20 H20A . 0.9700 ?
    C20 H20B . 0.9700 ?
    C20 C19 . 1.53(2) ?
    O22 H22 . 0.8200 ?
    C16 H16 . 0.9800 ?
    C23 C28 . 1.3900 ?
    C23 C24 . 1.3900 ?
    C23 N18 . 1.47(4) ?
    C28 C27 . 1.3900 ?
    C28 F30 . 1.46(7) ?
    C27 H27 . 0.9300 ?
    C27 C26 . 1.3900 ?
    C26 C25 . 1.3900 ?
    C26 Cl31 . 1.75(3) ?
    C25 H25 . 0.9300 ?
    C25 C24 . 1.3900 ?
    C24 F29 . 1.40(7) ?
    C19 H19A . 0.9700 ?
    C19 H19B . 0.9700 ?
    C19 N18 . 1.46(6) ?
loop_
    _geom_angle_atom_site_label_1
    _geom_angle_atom_site_label_2
    _geom_angle_atom_site_label_3
    _geom_angle_site_symmetry_1
    _geom_angle_site_symmetry_3
    _geom_angle
    _geom_angle_publ_flag
    C11 C2 C3 . . 120.0 ?
    C11 C2 O1 . . 117(2) ?
    C3 C2 O1 . . 123(2) ?
    C2 C11 C10 . . 120.8(16) ?
    C6 C11 C2 . . 120.0 ?
    C6 C11 C10 . . 119.2(19) ?
    C11 C6 N7 . . 122(2) ?
    C5 C6 C11 . . 120.0 ?
    C5 C6 N7 . . 117.9(18) ?
    C6 C5 C4 . . 120.0 ?
    C6 C5 F13 . . 116(2) ?
    C4 C5 F13 . . 124(2) ?
    C5 C4 H4 . . 120.0 ?
    C3 C4 C5 . . 120.0 ?
    C3 C4 H4 . . 120.0 ?
    C2 C3 H3 . . 120.0 ?
    C4 C3 C2 . . 120.0 ?
    C4 C3 H3 . . 120.0 ?
    C11 C10 H10A . . 106.6 ?
    C11 C10 H10B . . 106.6 ?
    H10A C10 H10B . . 106.6 ?
    C9 C10 C11 . . 123(2) ?
    C9 C10 H10A . . 106.6 ?
    C9 C10 H10B . . 106.6 ?
    C10 C9 H9A . . 109.3 ?
    C10 C9 H9B . . 109.3 ?
    C10 C9 C8 . . 111(3) ?
    H9A C9 H9B . . 108.0 ?
    C8 C9 H9A . . 109.3 ?
    C8 C9 H9B . . 109.3 ?
    N7 C8 C9 . . 125(2) ?
    O12 C8 C9 . . 121(3) ?
    O12 C8 N7 . . 114(3) ?
    C6 N7 H7 . . 120.4 ?
    C8 N7 C6 . . 119(3) ?
    C8 N7 H7 . . 120.4 ?
    C37 C32 C33 . . 120.0 ?
    C37 C32 C38 . . 121(2) ?
    C33 C32 C38 . . 119.1(19) ?
    C32 C37 H37 . . 120.0 ?
    C36 C37 C32 . . 120.0 ?
    C36 C37 H37 . . 120.0 ?
    C37 C36 C35 . . 120.0 ?
    C37 C36 O42 . . 120(3) ?
    C35 C36 O42 . . 119.6(18) ?
    C36 C35 H35 . . 120.0 ?
    C34 C35 C36 . . 120.0 ?
    C34 C35 H35 . . 120.0 ?
    C35 C34 H34 . . 120.0 ?
    C35 C34 C33 . . 120.0 ?
    C33 C34 H34 . . 120.0 ?
    C32 C33 O41 . . 122.8(19) ?
    C34 C33 C32 . . 120.0 ?
    C34 C33 O41 . . 117(3) ?
    C14 C15 C20 . . 112(3) ?
    C14 C15 C16 . . 112(3) ?
    C20 C15 C16 . . 110(3) ?
    O22 C15 C14 . . 109(3) ?
    O22 C15 C20 . . 107(4) ?
    O22 C15 C16 . . 107(4) ?
    O40 C38 C32 . . 124(3) ?
    O40 C38 O39 . . 122(2) ?
    O39 C38 C32 . . 114(2) ?
    C36 O42 H42 . . 109.5 ?
    C15 C14 H14A . . 108.9 ?
    C15 C14 H14B . . 108.9 ?
    H14A C14 H14B . . 107.7 ?
    O1 C14 C15 . . 113(3) ?
    O1 C14 H14A . . 108.9 ?
    O1 C14 H14B . . 108.9 ?
    C33 O41 H41 . . 109.5 ?
    C14 O1 C2 . . 119(3) ?
    C38 O39 H39 . . 109.5 ?
    H17A C17 H17B . . 107.9 ?
    C16 C17 H17A . . 109.1 ?
    C16 C17 H17B . . 109.1 ?
    N18 C17 H17A . . 109.1 ?
    N18 C17 H17B . . 109.1 ?
    N18 C17 C16 . . 112(2) ?
    C16 O21 H21 . . 109.5 ?
    C15 C20 H20A . . 107.9 ?
    C15 C20 H20B . . 107.9 ?
    H20A C20 H20B . . 107.2 ?
    C19 C20 C15 . . 117(2) ?
    C19 C20 H20A . . 107.9 ?
    C19 C20 H20B . . 107.9 ?
    C15 O22 H22 . . 109.5 ?
    C15 C16 H16 . . 105.0 ?
    C17 C16 C15 . . 114(3) ?
    C17 C16 H16 . . 105.0 ?
    O21 C16 C15 . . 107(3) ?
    O21 C16 C17 . . 119(3) ?
    O21 C16 H16 . . 105.0 ?
    C28 C23 C24 . . 120.0 ?
    C28 C23 N18 . . 120(2) ?
    C24 C23 N18 . . 120(2) ?
    C23 C28 C27 . . 120.0 ?
    C23 C28 F30 . . 126(3) ?
    C27 C28 F30 . . 114(3) ?
    C28 C27 H27 . . 120.0 ?
    C26 C27 C28 . . 120.0 ?
    C26 C27 H27 . . 120.0 ?
    C27 C26 Cl31 . . 119.7(11) ?
    C25 C26 C27 . . 120.0 ?
    C25 C26 Cl31 . . 120.1(13) ?
    C26 C25 H25 . . 120.0 ?
    C26 C25 C24 . . 120.0 ?
    C24 C25 H25 . . 120.0 ?
    C23 C24 F29 . . 120(4) ?
    C25 C24 C23 . . 120.0 ?
    C25 C24 F29 . . 120(3) ?
    C20 C19 H19A . . 109.6 ?
    C20 C19 H19B . . 109.6 ?
    H19A C19 H19B . . 108.1 ?
    N18 C19 C20 . . 110(3) ?
    N18 C19 H19A . . 109.6 ?
    N18 C19 H19B . . 109.6 ?
    C17 N18 C23 . . 116(3) ?
    C19 N18 C17 . . 118(3) ?
    C19 N18 C23 . . 117(3) ?
loop_
    _geom_torsion_atom_site_label_1
    _geom_torsion_atom_site_label_2
    _geom_torsion_atom_site_label_3
    _geom_torsion_atom_site_label_4
    _geom_torsion_site_symmetry_1
    _geom_torsion_site_symmetry_2
    _geom_torsion_site_symmetry_3
    _geom_torsion_site_symmetry_4
    _geom_torsion
    _geom_torsion_publ_flag
    C2 C11 C6 C5 . . . . 0.0 ?
    C2 C11 C6 N7 . . . . -176(2) ?
    C2 C11 C10 C9 . . . . -179(2) ?
    C11 C2 C3 C4 . . . . 0.0 ?
    C11 C2 O1 C14 . . . . -172(2) ?
    C11 C6 C5 C4 . . . . 0.0 ?
    C11 C6 C5 F13 . . . . -177(2) ?
    C11 C6 N7 C8 . . . . -10(3) ?
    C11 C10 C9 C8 . . . . -1(4) ?
    C6 C11 C10 C9 . . . . -2(4) ?
    C6 C5 C4 C3 . . . . 0.0 ?
    C5 C6 N7 C8 . . . . 174(2) ?
    C5 C4 C3 C2 . . . . 0.0 ?
    C3 C2 C11 C6 . . . . 0.0 ?
    C3 C2 C11 C10 . . . . 177(2) ?
    C3 C2 O1 C14 . . . . 8(3) ?
    C10 C11 C6 C5 . . . . -177(2) ?
    C10 C11 C6 N7 . . . . 7(2) ?
    C10 C9 C8 N7 . . . . -2(4) ?
    C10 C9 C8 O12 . . . . -176(3) ?
    C9 C8 N7 C6 . . . . 7(5) ?
    N7 C6 C5 C4 . . . . 176(2) ?
    N7 C6 C5 F13 . . . . -1(2) ?
    C32 C37 C36 C35 . . . . 0.0 ?
    C32 C37 C36 O42 . . . . -178.6(16) ?
    C37 C32 C33 C34 . . . . 0.0 ?
    C37 C32 C33 O41 . . . . 177.5(17) ?
    C37 C32 C38 O40 . . . . -175.6(19) ?
    C37 C32 C38 O39 . . . . 6(2) ?
    C37 C36 C35 C34 . . . . 0.0 ?
    C36 C35 C34 C33 . . . . 0.0 ?
    C35 C34 C33 C32 . . . . 0.0 ?
    C35 C34 C33 O41 . . . . -177.7(17) ?
    C33 C32 C37 C36 . . . . 0.0 ?
    C33 C32 C38 O40 . . . . 4(3) ?
    C33 C32 C38 O39 . . . . -174.3(16) ?
    C15 C14 O1 C2 . . . . 159(2) ?
    C15 C20 C19 N18 . . . . 47(3) ?
    C38 C32 C37 C36 . . . . 179.5(14) ?
    C38 C32 C33 C34 . . . . -179.5(14) ?
    C38 C32 C33 O41 . . . . -2(2) ?
    O42 C36 C35 C34 . . . . 178.6(16) ?
    C14 C15 C20 C19 . . . . -172(2) ?
    C14 C15 C16 C17 . . . . 172(2) ?
    C14 C15 C16 O21 . . . . -54(3) ?
    O12 C8 N7 C6 . . . . -178(2) ?
    F13 C5 C4 C3 . . . . 176(2) ?
    O1 C2 C11 C6 . . . . 179.7(19) ?
    O1 C2 C11 C10 . . . . -3(2) ?
    O1 C2 C3 C4 . . . . -180(2) ?
    C20 C15 C14 O1 . . . . 56(4) ?
    C20 C15 C16 C17 . . . . 46(3) ?
    C20 C15 C16 O21 . . . . -180(2) ?
    C20 C19 N18 C17 . . . . -48(3) ?
    C20 C19 N18 C23 . . . . 165(2) ?
    O22 C15 C14 O1 . . . . 174(2) ?
    O22 C15 C20 C19 . . . . 69(3) ?
    O22 C15 C16 C17 . . . . -70(3) ?
    O22 C15 C16 O21 . . . . 65(3) ?
    C16 C15 C14 O1 . . . . -69(4) ?
    C16 C15 C20 C19 . . . . -46(3) ?
    C16 C17 N18 C23 . . . . -163(3) ?
    C16 C17 N18 C19 . . . . 51(4) ?
    C23 C28 C27 C26 . . . . 0.0 ?
    C28 C23 C24 C25 . . . . 0.0 ?
    C28 C23 C24 F29 . . . . 178.7(11) ?
    C28 C23 N18 C17 . . . . -86(5) ?
    C28 C23 N18 C19 . . . . 61(5) ?
    C28 C27 C26 C25 . . . . 0.0 ?
    C28 C27 C26 Cl31 . . . . -174(3) ?
    C27 C26 C25 C24 . . . . 0.0 ?
    C26 C25 C24 C23 . . . . 0.0 ?
    C26 C25 C24 F29 . . . . -178.7(11) ?
    C24 C23 C28 C27 . . . . 0.0 ?
    C24 C23 C28 F30 . . . . -179(3) ?
    C24 C23 N18 C17 . . . . 97(5) ?
    C24 C23 N18 C19 . . . . -116(4) ?
    Cl31 C26 C25 C24 . . . . 174(3) ?
    F30 C28 C27 C26 . . . . 179(3) ?
    N18 C17 C16 C15 . . . . -49(3) ?
    N18 C17 C16 O21 . . . . -177(2) ?
    N18 C23 C28 C27 . . . . -177(3) ?
    N18 C23 C28 F30 . . . . 4(3) ?
    N18 C23 C24 C25 . . . . 177(3) ?
    N18 C23 C24 F29 . . . . -5(3) ?
loop_
    _geom_hbond_atom_site_label_D
    _geom_hbond_atom_site_label_H
    _geom_hbond_atom_site_label_A
    _geom_hbond_site_symmetry_A
    _geom_hbond_distance_DH
    _geom_hbond_distance_HA
    _geom_hbond_distance_DA
    _geom_hbond_angle_DHA
    _geom_hbond_publ_flag
    C3 H3 O42 1_655 0.93 2.71 3.40(7) 131.2 yes
    C9 H9B O22 1_465 0.97 2.94 3.49(11) 116.9 yes
    N7 H7 O40 1_465 1.01 1.93 2.93(9) 168.7 yes
    C34 H34 O42 2_647 0.93 2.69 3.48(7) 143.0 yes
    O42 H42 O41 2_657 0.82 2.48 3.23(6) 152.2 yes
    O39 H39 O12 1_645 0.82 1.92 2.73(10) 169.2 yes
    O21 H21 O22 1_455 0.82 2.02 2.84(18) 175.3 yes
    O22 H22 O12 1_645 0.82 2.11 2.90(7) 164.1 yes
_shelx_space_group_comment
;
The symmetry employed for this shelxl refinement is uniquely defined
by the following loop, which should always be used as a source of
symmetry information in preference to the above space-group names.
They are only intended as comments.
;
_shelx_estimated_absorpt_T_min     ?
_shelx_estimated_absorpt_T_max     ?
_shelx_hkl_file
;
   0 -10   0 74.7904 32.5314   1
   0 -10  -1 44.8843 28.5421   1
   0 -10   1-1.15184 27.4757   1
   0 -10   2 38.1195 32.9666   1
   0 -10  -2 6.97725 28.7914   1
   0 -10  -3-12.9031 25.1940   1
   0 -10   3 66.2080 34.3614   1
   0 -10   4 26.7980 36.7098   1
   0 -10  -4 20.4311 26.8364   1
   0 -10   5 15.6967 38.6725   1
   0 -10  -5 39.3686 28.6215   1
   0 -10  -6 11.4919 27.3159   1
   0 -10   6-20.2142 33.7692   1
   0 -10  -7 12.6185 28.2392   1
   0 -10  -7 113.844 100.546   1
   0 -10   7-2.87347 32.6996   1
   0 -10  -8 8.98354 27.0906   1
   0 -10  -8-103.533 83.6669   1
   0 -10   8-26.4626 33.9091   1
   0 -10   9-9.44596 35.1678   1
   0 -10  -9-48.8766 24.6007   1
   0 -10  -9 67.4037 93.3232   1
   0 -10 -10-6.43736 24.8161   1
   0 -10  10-10.0123 36.2539   1
   0 -10 -10-150.647 87.7776   1
   0 -10  11 73.4036 40.9500   1
   0 -10 -11 41.5215 81.4841   1
   0 -10 -11 37.0988 24.8396   1
   0  -9   0 114.182 39.7526   1
   0  -9  -1 99.6117 35.8312   1
   0  -9   1 69.2139 36.3621   1
   0  -9   2 33.7534 40.2863   1
   0  -9  -2 64.3522 35.8537   1
   0  -9  -3 20.6116 32.9043   1
   0  -9   3 94.9681 45.2248   1
   0  -9   4 54.5559 45.4944   1
   0  -9  -4 31.7962 38.1664   1
   0  -9  -5 18.5970 35.3694   1
   0  -9   5 158.839 49.7486   1
   0  -9  -6-16.7115 101.981   1
   0  -9   6 51.5775 42.4193   1
   0  -9  -6 129.999 37.7440   1
   0  -9  -7-3.41333 100.795   1
   0  -9  -7 37.3018 35.9287   1
   0  -9   7 2.73783 41.6114   1
   0  -9  -8-17.5200 98.9219   1
   0  -9   8 17.7709 42.3033   1
   0  -9  -8-6.68757 32.8947   1
   0  -9   9 67.5498 47.5189   1
   0  -9  -9-10.1348 91.7125   1
   0  -9  -9 90.1897 33.8339   1
   0  -9 -10 227.470 34.8437   1
   0  -9  10 250.212 52.3830   1
   0  -9 -10 226.058 96.1285   1
   0  -9 -11 293.735 36.3549   1
   0  -9  11 260.037 57.1291   1
   0  -9 -11 295.820 101.269   1
   0  -9  12 89.8615 57.9094   1
   0  -9 -12 251.095 103.550   1
   0  -9 -12 67.8706 35.7489   1
   0  -9 -13 150.465 36.5142   1
   0  -9  13 204.548 62.6156   1
   0  -9 -13 334.421 103.864   1
   0  -9 -14 186.116 99.5505   1
   0  -9 -14 143.764 34.9811   1
   0  -9  14 181.250 62.2429   1
   0  -9  15-52.7367 55.1859   1
   0  -9 -15 79.3419 33.8679   1
   0  -9 -15 26.4568 91.5428   1
   0  -9 -16 48.5794 33.0333   1
   0  -9  16 48.2211 59.6284   1
   0  -9 -16-72.0315 89.0207   1
   0  -8   0 536.592 51.6426   1
   0  -8  -1 309.593 46.7276   1
   0  -8   1 329.188 45.2736   1
   0  -8  -2 135.360 45.3801   1
   0  -8   2 112.984 48.8728   1
   0  -8  -3 94.5969 41.0040   1
   0  -8   3 107.110 51.7706   1
   0  -8   4 128.642 53.5769   1
   0  -8  -4 193.351 45.4714   1
   0  -8  -5 165.447 45.3357   1
   0  -8   5 103.870 48.1349   1
   0  -8  -5 88.9031 105.572   1
   0  -8   6 135.277 47.3723   1
   0  -8  -6 366.303 47.0876   1
   0  -8  -6 370.573 111.677   1
   0  -8  -7 389.077 117.136   1
   0  -8   7 355.470 55.7605   1
   0  -8  -7 465.524 48.3343   1
   0  -8  -8 1282.54 126.017   1
   0  -8   8 943.873 67.3413   1
   0  -8  -8 1232.52 55.3168   1
   0  -8  -9 1063.28 121.018   1
   0  -8  -9 896.377 47.5995   1
   0  -8   9 849.274 68.4390   1
   0  -8 -10 330.706 117.626   1
   0  -8  10 371.396 66.2042   1
   0  -8 -10 385.274 46.5028   1
   0  -8 -11 251.267 46.2175   1
   0  -8 -11 301.874 114.437   1
   0  -8  11 70.5327 64.9259   1
   0  -8 -12 110.516 43.1711   1
   0  -8 -12 121.467 114.128   1
   0  -8  12 61.4961 66.9276   1
   0  -8 -13-94.0808 102.821   1
   0  -8  13 72.7054 69.2919   1
   0  -8 -13 101.619 42.1528   1
   0  -8 -14-20.2633 38.1831   1
   0  -8  14 74.7031 67.5715   1
   0  -8 -14 55.8488 99.9690   1
   0  -8 -15 20.0728 99.3958   1
   0  -8  15-84.4950 67.4666   1
   0  -8 -16-23.8906 89.6562   1
   0  -8  16-88.4906 63.9099   1
   0  -8 -17 28.1562 89.7615   1
   0  -8  17-2.46430 63.6916   1
   0  -8  18 38.1721 61.1517   1
   0  -8 -18 40.5130 84.4965   1
   0  -8  19 64.9039 58.2903   1
   0  -8 -19 32.2635 81.8596   1
   0  -8 -20 107.909 79.1835   1
   0  -7   0 188.862 48.5270   1
   0  -7  -1 85.9435 44.2439   1
   0  -7   1 115.843 47.1450   1
   0  -7  -2 126.416 44.1345   1
   0  -7   2 231.047 51.9032   1
   0  -7  -3 103.450 46.0587   1
   0  -7   3 288.590 57.3749   1
   0  -7  -4 892.984 55.3156   1
   0  -7   4 730.261 57.2510   1
   0  -7   5 298.590 51.4843   1
   0  -7  -5 335.103 50.3544   1
   0  -7  -5 233.905 107.711   1
   0  -7   6 337.297 55.2110   1
   0  -7  -6 579.305 119.267   1
   0  -7   7 329.925 58.8118   1
   0  -7  -7 470.014 109.828   1
   0  -7  -7 420.789 48.0799   1
   0  -7  -8 245.824 104.867   1
   0  -7  -8 332.477 42.9320   1
   0  -7   8 411.589 62.5158   1
   0  -7   9 113.261 64.1111   1
   0  -7  -9 119.427 112.305   1
   0  -7  -9 104.770 46.3051   1
   0  -7 -10 64.2697 48.5472   1
   0  -7  10 141.281 72.5780   1
   0  -7 -10 210.592 120.676   1
   0  -7  11 51.1658 73.7115   1
   0  -7 -11 99.4102 116.651   1
   0  -7 -11 31.5211 46.9599   1
   0  -7  12 179.351 79.6698   1
   0  -7 -12 59.8030 111.299   1
   0  -7 -12 123.062 46.2695   1
   0  -7  13-8.61892 79.9576   1
   0  -7 -13 106.562 45.2773   1
   0  -7 -13 83.6701 109.081   1
   0  -7  14 354.317 82.6958   1
   0  -7 -14-13.9128 98.7463   1
   0  -7 -15 73.2081 95.5980   1
   0  -7  15 56.4426 76.0424   1
   0  -7 -16 170.653 91.1514   1
   0  -7  16 19.2049 70.0939   1
   0  -7  17 159.355 70.3302   1
   0  -7 -17-53.0603 83.9330   1
   0  -7 -18-3.64382 87.2235   1
   0  -7 -19-49.1491 84.5390   1
   0  -7 -20 19.8563 84.5233   1
   0  -7 -21 70.0832 82.2445   1
   0  -7 -22 169.886 85.6461   1
   0  -7 -23-142.625 81.9318   1
   0  -6   0 2859.33 76.7963   1
   0  -6   1 784.338 57.7958   1
   0  -6  -1 922.649 58.2262   1
   0  -6   2 407.186 59.4137   1
   0  -6  -2 381.605 49.2717   1
   0  -6   3 421.128 60.2073   1
   0  -6  -3 381.250 55.5450   1
   0  -6  -4 312.957 112.395   1
   0  -6   4 305.506 50.0443   1
   0  -6  -4 222.585 51.1000   1
   0  -6  -5 302.358 50.2479   1
   0  -6   5 270.278 53.4224   1
   0  -6  -6 410.256 46.3192   1
   0  -6  -6 614.660 110.441   1
   0  -6   6 248.794 55.5407   1
   0  -6   7 459.793 60.4174   1
   0  -6  -7 254.169 101.036   1
   0  -6  -8 621.583 53.6058   1
   0  -6  -8 581.835 110.756   1
   0  -6   8 357.043 69.9526   1
   0  -6  -9 200.927 49.0183   1
   0  -6  -9 129.545 102.954   1
   0  -6   9 220.484 71.3587   1
   0  -6 -10 218.882 47.8214   1
   0  -6 -10 238.644 105.424   1
   0  -6  10 200.703 74.4791   1
   0  -6 -11 395.326 106.736   1
   0  -6  11 144.778 79.5943   1
   0  -6 -11 410.196 50.8901   1
   0  -6 -12 526.997 106.730   1
   0  -6  12 323.411 82.5760   1
   0  -6 -13 63.3362 102.854   1
   0  -6  13 228.303 80.5827   1
   0  -6 -14 18.0109 93.6354   1
   0  -6  14 61.8090 76.8843   1
   0  -6 -15 184.949 98.5731   1
   0  -6 -16 51.1781 97.4927   1
   0  -6 -17 73.3912 97.8865   1
   0  -6 -18 279.755 100.516   1
   0  -6 -19 296.213 103.435   1
   0  -6 -20 156.877 104.603   1
   0  -6 -21 70.6231 102.950   1
   0  -6 -22 49.5187 89.6517   1
   0  -6 -23 132.395 70.2885   1
   0  -6 -24 108.334 65.2452   1
   0  -6 -25-31.0955 55.4513   1
   0  -5   0 938.575 65.2989   1
   0  -5  -1 319.480 56.4624   1
   0  -5   1 764.318 63.2510   1
   0  -5   2 1341.75 71.7056   1
   0  -5  -2 1677.84 66.1796   1
   0  -5   3 258.694 57.9698   1
   0  -5  -3 345.087 59.4597   1
   0  -5  -3 349.733 104.929   1
   0  -5  -4 252.164 55.8472   1
   0  -5  -4 140.806 107.553   1
   0  -5   4 98.8949 53.3377   1
   0  -5  -5 1870.98 116.736   1
   0  -5  -5 1864.76 62.0556   1
   0  -5  -6 377.941 50.8312   1
   0  -5   6 333.260 67.0148   1
   0  -5   7 549.007 76.5933   1
   0  -5  -7 787.565 113.851   1
   0  -5  -8 306.252 109.146   1
   0  -5   8 283.694 76.1860   1
   0  -5  -8 312.791 53.1665   1
   0  -5  -9 111.594 49.5238   1
   0  -5   9 188.154 77.4067   1
   0  -5  -9 147.430 104.032   1
   0  -5 -10 305.304 97.1531   1
   0  -5  10 189.559 79.6040   1
   0  -5 -11 516.942 97.3466   1
   0  -5  11 360.514 75.6318   1
   0  -5 -12 347.107 92.5302   1
   0  -5  12 406.325 77.2776   1
   0  -5 -13 996.637 100.796   1
   0  -5 -14 597.224 96.8581   1
   0  -5 -15 268.360 95.1263   1
   0  -5 -16 165.899 100.823   1
   0  -5 -17-57.9133 101.745   1
   0  -5 -18 358.073 109.201   1
   0  -5 -19 53.0416 82.6257   1
   0  -5 -20 53.0038 73.7306   1
   0  -5 -21 159.869 71.7741   1
   0  -5  22-98.4590 156.526   1
   0  -5 -22 111.777 84.0744   1
   0  -5  23 232.366 152.262   1
   0  -5 -23 78.2712 91.3630   1
   0  -5 -24-4.38953 92.1802   1
   0  -5  24-48.8455 128.433   1
   0  -5  25-258.012 113.645   1
   0  -5 -25-4.66308 87.6114   1
   0  -5  26-174.335 114.426   1
   0  -5 -26 54.5644 95.8012   1
   0  -5  27-11.4261 108.699   1
   0  -5 -27 141.725 92.8659   1
   0  -4   0 2478.05 71.6536   1
   0  -4   1 1977.69 71.4633   1
   0  -4  -1 678.391 60.4816   1
   0  -4   2 4747.44 91.0353   1
   0  -4  -2 7379.15 99.0863   1
   0  -4  -3 1054.94 64.5884   1
   0  -4  -3 169.551 102.070   1
   0  -4  -4 738.040 55.1025   1
   0  -4  -4 767.599 109.739   1
   0  -4   4 552.959 63.8712   1
   0  -4  -5 3758.03 70.7511   1
   0  -4  -5 5553.40 146.360   1
   0  -4   6 671.411 86.0419   1
   0  -4  -6 547.922 61.2295   1
   0  -4  -6 460.624 119.604   1
   0  -4  -7 636.490 60.4564   1
   0  -4   7 572.485 89.1886   1
   0  -4  -7 953.733 121.887   1
   0  -4   8 1038.90 95.8801   1
   0  -4  -8 1081.07 112.228   1
   0  -4   9 684.132 86.8461   1
   0  -4  -9 846.861 104.962   1
   0  -4 -10 543.849 96.4676   1
   0  -4 -11 252.086 89.9249   1
   0  -4 -12 501.587 93.5402   1
   0  -4 -13 261.823 97.9899   1
   0  -4 -14 2.80767 94.6314   1
   0  -4 -15 320.170 84.2210   1
   0  -4 -16 215.315 68.3839   1
   0  -4 -18 139.986 85.6677   1
   0  -4  18 179.901 181.546   1
   0  -4 -19 131.266 106.861   1
   0  -4  19 313.557 179.248   1
   0  -4 -20 123.388 111.855   1
   0  -4  20 388.554 164.221   1
   0  -4 -21 140.795 112.742   1
   0  -4  21 90.0931 154.270   1
   0  -4 -22-33.5727 110.952   1
   0  -4  22 291.552 153.193   1
   0  -4  23 15.4587 137.400   1
   0  -4 -23 103.055 115.806   1
   0  -4  24-52.0214 133.443   1
   0  -4 -24 472.283 122.650   1
   0  -4 -25 343.908 119.895   1
   0  -4  25 167.338 131.878   1
   0  -4 -26 374.995 123.446   1
   0  -4  26 142.061 117.651   1
   0  -4 -27 227.609 110.777   1
   0  -4  27 84.9855 107.157   1
   0  -4  28 72.9218 108.480   1
   0  -4 -28-90.0700 99.2134   1
   0  -4  29-145.950 109.631   1
   0  -4 -29 63.5430 102.065   1
   0  -3   0 2556.88 69.1437   1
   0  -3   1 2945.82 73.6722   1
   0  -3  -1 469.291 55.4035   1
   0  -3  -2 2799.69 69.3443   1
   0  -3  -2 2010.60 111.583   1
   0  -3   3 168.660 55.8232   1
   0  -3  -3 19.3728 92.2562   1
   0  -3  -3 63.0405 47.9008   1
   0  -3   4 1257.69 74.8195   1
   0  -3  -4 1455.00 62.3541   1
   0  -3  -4 1684.30 108.706   1
   0  -3   5 1118.86 82.1770   1
   0  -3  -5 1179.84 58.8770   1
   0  -3   6 1539.28 91.2727   1
   0  -3  -6 2707.54 111.315   1
   0  -3  -7 665.758 90.9381   1
   0  -3   7 1053.17 84.5458   1
   0  -3  -8 3328.48 114.995   1
   0  -3  -9 1039.37 102.563   1
   0  -3 -10 4742.70 145.911   1
   0  -3 -11 3036.08 116.479   1
   0  -3 -12 601.354 77.3900   1
   0  -3 -13 2378.97 107.835   1
   0  -3  13 2099.69 217.821   1
   0  -3 -14 530.869 101.536   1
   0  -3  14 925.218 192.956   1
   0  -3 -15 610.394 108.502   1
   0  -3  15 240.139 168.232   1
   0  -3  16 147.378 157.103   1
   0  -3 -16 435.076 105.420   1
   0  -3  17 42.5387 149.915   1
   0  -3 -17 218.535 107.984   1
   0  -3  18 390.388 153.303   1
   0  -3 -18 258.199 111.544   1
   0  -3  19 420.704 149.867   1
   0  -3 -19 147.147 115.678   1
   0  -3  20 346.676 147.253   1
   0  -3 -20 309.221 128.148   1
   0  -3  21-4.63106 148.700   1
   0  -3 -21 240.242 136.672   1
   0  -3  22 317.412 163.492   1
   0  -3 -22 164.369 140.103   1
   0  -3 -23 386.854 145.698   1
   0  -3  23 300.448 164.245   1
   0  -3 -24-64.3239 133.793   1
   0  -3  24 301.226 158.073   1
   0  -3 -25 260.345 137.590   1
   0  -3  25 54.5271 156.353   1
   0  -3  26 80.5829 147.992   1
   0  -3 -26-18.0035 134.859   1
   0  -3  27 25.6437 136.599   1
   0  -3 -27 125.272 127.906   1
   0  -3 -28-6.59221 120.657   1
   0  -3  28 13.0454 122.724   1
   0  -3 -29-145.827 114.526   1
   0  -3  29-127.076 108.671   1
   0  -3  30 224.264 127.311   1
   0  -3 -30-146.023 114.047   1
   0  -2   0 13973.4 98.0155   1
   0  -2  -1 48377.4 162.079   1
   0  -2   1 47687.1 160.972   1
   0  -2  -2 527.246 56.8609   1
   0  -2  -2 856.589 109.292   1
   0  -2   2 806.306 65.9574   1
   0  -2  -3 3865.03 131.794   1
   0  -2   3 3522.61 96.3244   1
   0  -2  -4 8273.91 137.709   1
   0  -2   4 8130.22 119.854   1
   0  -2  -5 4493.54 112.029   1
   0  -2  -6 3225.67 102.853   1
   0  -2  -7 516.910 85.5244   1
   0  -2  -8 2868.27 84.8852   1
   0  -2  -9 10874.2 155.156   1
   0  -2   9 13102.9 277.098   1
   0  -2 -10 1960.58 121.934   1
   0  -2  10 1585.30 204.902   1
   0  -2  11 5423.36 226.249   1
   0  -2 -11 7358.83 180.672   1
   0  -2  12 222.608 177.797   1
   0  -2 -12 444.264 126.470   1
   0  -2 -13 809.675 134.586   1
   0  -2  13 166.925 166.687   1
   0  -2 -14 4022.08 171.366   1
   0  -2  14 2018.65 178.421   1
   0  -2 -15 641.943 140.072   1
   0  -2  15 231.980 160.589   1
   0  -2  16 157.048 161.627   1
   0  -2 -16 86.2060 124.232   1
   0  -2 -17-26.3352 128.245   1
   0  -2  17 607.378 167.416   1
   0  -2  18 254.783 158.385   1
   0  -2 -18 273.850 128.870   1
   0  -2 -19 246.885 132.513   1
   0  -2  19 436.516 166.307   1
   0  -2  20 168.086 173.703   1
   0  -2 -20-152.802 134.759   1
   0  -2 -21-49.4729 146.175   1
   0  -2  21-86.3538 169.730   1
   0  -2 -22 198.808 166.926   1
   0  -2  22-27.8513 176.938   1
   0  -2 -23-66.6115 160.690   1
   0  -2  23-109.683 168.799   1
   0  -2  24 408.608 185.312   1
   0  -2 -24 182.982 164.217   1
   0  -2 -25 311.449 165.976   1
   0  -2  25 65.1487 170.386   1
   0  -2 -26 78.9223 156.883   1
   0  -2  26 379.897 180.647   1
   0  -2  27 49.7749 165.391   1
   0  -2 -27 380.070 164.838   1
   0  -2 -28 43.4904 146.051   1
   0  -2  28-257.179 143.990   1
   0  -2  29-271.948 127.528   1
   0  -2 -29 178.934 147.405   1
   0  -2  30 358.211 148.496   1
   0  -2 -30 268.441 149.109   1
   0  -1  -3 9857.35 109.424   1
   0  -1  -4 17380.4 108.582   1
   0  -1   5 6573.59 230.119   1
   0  -1  -5 5622.29 125.529   1
   0  -1   6 2786.28 199.438   1
   0  -1  -6 3690.33 133.489   1
   0  -1  -7 2279.43 130.026   1
   0  -1   7 1732.50 184.448   1
   0  -1  -8 992.953 123.974   1
   0  -1   8 1563.42 182.945   1
   0  -1   9 1208.01 170.768   1
   0  -1  -9 1018.06 130.588   1
   0  -1  10 1063.10 168.486   1
   0  -1 -10 1774.37 145.272   1
   0  -1  11 1700.22 193.466   1
   0  -1 -11 2098.32 162.742   1
   0  -1  12 5809.53 245.464   1
   0  -1 -12 6417.15 215.865   1
   0  -1 -13 1472.83 182.756   1
   0  -1  13 1469.41 224.301   1
   0  -1 -14 3339.50 205.012   1
   0  -1  14 3127.60 230.942   1
   0  -1  15 1392.34 203.085   1
   0  -1 -15 1683.71 188.214   1
   0  -1 -16 128.703 163.400   1
   0  -1  16 190.069 185.267   1
   0  -1 -17 578.835 165.346   1
   0  -1  17 630.429 188.575   1
   0  -1  18 342.466 176.413   1
   0  -1 -18 381.157 169.348   1
   0  -1 -19 613.652 173.807   1
   0  -1  19 430.597 183.152   1
   0  -1  20 33.4238 176.950   1
   0  -1 -20 281.456 183.368   1
   0  -1  21-93.4369 181.692   1
   0  -1 -21 334.845 195.041   1
   0  -1 -22 662.785 200.904   1
   0  -1  22 42.6709 188.577   1
   0  -1  23 25.6176 201.204   1
   0  -1 -23 319.272 197.875   1
   0  -1  24 1012.84 215.302   1
   0  -1 -24 608.473 211.212   1
   0  -1 -25 403.777 201.855   1
   0  -1  25 507.136 194.642   1
   0  -1  26 461.345 195.828   1
   0  -1 -26-39.5152 190.658   1
   0  -1 -27-115.804 188.261   1
   0  -1  27-14.9397 173.905   1
   0  -1 -28 510.146 193.922   1
   0  -1  28 162.349 170.781   1
   0  -1  29 8.07517 151.504   1
   0  -1 -29 451.599 190.101   1
   0  -1 -30-84.7854 173.196   1
   0  -1  30-100.087 141.545   1
   0  -1  31 266.790 145.797   1
   0  -1 -31-215.960 160.400   1
   0   0  -5 2603.83 205.938   1
   0   0   5 1986.83 192.608   1
   0   0   6 4202.59 225.936   1
   0   0  -6 5400.07 242.882   1
   0   0   7 3510.03 218.788   1
   0   0  -7 3144.45 225.833   1
   0   0  -8 4734.00 239.093   1
   0   0   8 4444.34 222.940   1
   0   0   9 3305.20 206.147   1
   0   0  -9 4115.19 220.449   1
   0   0 -10 2543.93 213.623   1
   0   0  10 2826.13 206.549   1
   0   0 -11 9208.52 277.099   1
   0   0  11 7391.09 249.787   1
   0   0 -12 3192.60 251.663   1
   0   0  12 2934.20 234.344   1
   0   0 -13 12594.7 336.364   1
   0   0  13 11361.2 303.685   1
   0   0 -14 2505.80 261.563   1
   0   0  14 2067.78 233.990   1
   0   0  15 734.426 210.051   1
   0   0 -15 661.537 226.581   1
   0   0  16 782.329 209.213   1
   0   0 -16 699.242 225.887   1
   0   0 -17 1078.94 223.935   1
   0   0  17 935.886 198.224   1
   0   0 -18 1526.53 230.534   1
   0   0  18 1165.50 200.687   1
   0   0 -19 63.5865 208.967   1
   0   0  19 213.273 189.498   1
   0   0  20 578.513 202.007   1
   0   0 -20 1131.71 232.379   1
   0   0 -21 192.232 229.382   1
   0   0  21 291.134 198.703   1
   0   0  22 278.900 202.630   1
   0   0 -22 127.651 243.432   1
   0   0  23 447.372 212.413   1
   0   0 -23 624.433 261.915   1
   0   0 -24-373.761 244.986   1
   0   0  24-134.358 191.845   1
   0   0  25 117.848 195.706   1
   0   0 -25 26.1419 240.543   1
   0   0 -26 419.929 242.561   1
   0   0  26-214.496 184.968   1
   0   0 -27 993.288 245.366   1
   0   0  27 119.352 189.966   1
   0   0  28 189.259 168.436   1
   0   0 -28 39.9199 205.258   1
   0   0 -29-83.3344 190.374   1
   0   0  29-340.989 154.154   1
   0   0  30 158.797 170.838   1
   0   0 -30 195.505 191.850   1
   0   0 -31 247.942 194.878   1
   0   0  31 27.3624 148.756   1
   0   1   3 11235.4 110.480   1
   0   1   4 18447.6 111.178   1
   0   1  -5 5294.71 234.299   1
   0   1   5 5196.94 123.138   1
   0   1   6 3230.85 130.043   1
   0   1  -6 2591.86 215.752   1
   0   1  -7 1674.74 199.038   1
   0   1   7 2055.58 130.622   1
   0   1   8 1193.83 122.186   1
   0   1  -8 1240.30 196.841   1
   0   1   9 1651.18 134.160   1
   0   1  -9 1496.47 190.410   1
   0   1 -10 1543.59 195.862   1
   0   1  10 1664.18 142.598   1
   0   1  11 1760.22 152.817   1
   0   1 -11 1943.99 221.615   1
   0   1 -12 7427.79 285.300   1
   0   1  12 6919.40 212.099   1
   0   1 -13 1758.14 259.118   1
   0   1  13 1649.25 180.457   1
   0   1  14 3376.13 197.050   1
   0   1 -14 3329.53 272.533   1
   0   1 -15 2512.27 250.965   1
   0   1  15 1760.77 183.041   1
   0   1 -16 722.621 216.793   1
   0   1  16 374.859 156.749   1
   0   1  17 1103.26 165.598   1
   0   1 -17 710.945 211.645   1
   0   1 -18 171.171 207.006   1
   0   1  18 138.110 152.687   1
   0   1  19 641.720 163.350   1
   0   1 -19 358.666 214.680   1
   0   1  20 76.7934 155.537   1
   0   1 -20 345.550 223.579   1
   0   1  21 226.367 171.244   1
   0   1 -21-386.151 223.018   1
   0   1  22 306.576 182.004   1
   0   1 -22 96.8850 241.495   1
   0   1 -23-508.811 228.889   1
   0   1  23-6.04947 183.090   1
   0   1  24 352.002 197.825   1
   0   1 -24 830.953 251.840   1
   0   1  25 54.3338 178.662   1
   0   1 -25 232.616 230.371   1
   0   1  26 381.544 176.782   1
   0   1 -26 109.692 229.072   1
   0   1 -27 76.3839 210.489   1
   0   1  27 88.0304 164.690   1
   0   1 -28 59.7650 205.830   1
   0   1  28 350.124 156.173   1
   0   1 -29 541.581 214.459   1
   0   1 -30 325.325 208.027   1
   0   1 -31 439.917 202.411   1
   0   2   0 13020.9 93.9237   1
   0   2  -1 45165.0 159.102   1
   0   2   1 54894.1 169.587   1
   0   2  -2 789.188 67.0179   1
   0   2   2 767.291 60.3113   1
   0   2  -3 3322.28 99.4640   1
   0   2   3 4181.96 132.527   1
   0   2   4 9924.49 145.488   1
   0   2  -4 8424.16 121.107   1
   0   2   5 4509.43 113.968   1
   0   2   6 2320.11 99.7790   1
   0   2   7 522.909 84.2067   1
   0   2   8 2326.13 75.8666   1
   0   2  -9 10599.9 270.467   1
   0   2   9 11244.5 159.112   1
   0   2 -10 2470.46 219.746   1
   0   2  10 2592.41 129.573   1
   0   2  11 7125.91 174.354   1
   0   2 -11 6935.63 269.869   1
   0   2 -12 268.231 206.659   1
   0   2  12 463.013 129.126   1
   0   2 -13 280.607 201.761   1
   0   2  13 699.481 125.124   1
   0   2 -14 2323.43 231.539   1
   0   2  14 3766.78 164.252   1
   0   2 -15 728.272 211.440   1
   0   2  15 1071.39 136.815   1
   0   2  16 140.377 123.353   1
   0   2 -16 622.608 217.601   1
   0   2 -17 373.182 199.759   1
   0   2  17 223.369 122.929   1
   0   2  18-51.0933 117.053   1
   0   2 -18 153.150 195.999   1
   0   2 -19 390.483 197.470   1
   0   2  19 196.894 127.892   1
   0   2  20 146.186 134.948   1
   0   2 -20 202.756 203.941   1
   0   2 -21-299.025 210.698   1
   0   2  21-14.0842 143.247   1
   0   2  22 179.365 148.554   1
   0   2 -22-116.250 223.706   1
   0   2 -23-62.1637 234.663   1
   0   2  23-120.930 141.767   1
   0   2  24 319.993 151.996   1
   0   2 -24 340.409 236.299   1
   0   2  25 692.443 167.709   1
   0   2 -25 646.855 243.792   1
   0   2 -26-214.955 220.300   1
   0   2  26 482.060 158.894   1
   0   2  27 25.7742 137.294   1
   0   2 -27 46.6695 219.297   1
   0   2  28 123.750 132.778   1
   0   2 -28 116.681 199.745   1
   0   2 -29-181.438 187.767   1
   0   2  29-171.473 119.126   1
   0   2  30 96.3449 120.872   1
   0   2 -30 115.465 193.267   1
   0   3   0 1774.15 64.6925   1
   0   3  -1 3216.65 77.3565   1
   0   3   1 362.756 56.4384   1
   0   3   2 1985.69 66.9129   1
   0   3  -2 1601.97 63.5476   1
   0   3   2 1962.92 101.889   1
   0   3  -3 158.597 61.0049   1
   0   3   3-9.60574 49.3246   1
   0   3   3 80.1843 84.8113   1
   0   3  -4 1580.25 83.8561   1
   0   3   4 2200.41 111.877   1
   0   3  -5 1322.13 89.7565   1
   0   3   5 1762.77 115.574   1
   0   3  -6 3332.96 104.468   1
   0   3   6 2936.10 115.989   1
   0   3   7 829.529 95.2234   1
   0   3  -7 1019.23 87.4782   1
   0   3   8 1961.00 107.005   1
   0   3   9 629.730 105.593   1
   0   3  10 5384.73 155.626   1
   0   3  11 2653.55 103.863   1
   0   3  12 601.540 71.1299   1
   0   3  13 2665.93 111.540   1
   0   3 -13 2894.55 209.076   1
   0   3  14 527.766 104.066   1
   0   3 -14 406.004 184.264   1
   0   3 -15-5.24702 183.945   1
   0   3  15 652.421 108.944   1
   0   3 -16-10.5516 190.878   1
   0   3  16 175.292 102.491   1
   0   3  17 105.127 104.664   1
   0   3 -17 228.128 185.306   1
   0   3 -18-166.069 176.458   1
   0   3  18-14.2176 104.356   1
   0   3  19 42.1538 116.802   1
   0   3 -19 112.750 191.591   1
   0   3  20 143.852 130.813   1
   0   3 -20 252.502 203.513   1
   0   3  21 202.778 132.540   1
   0   3 -21 75.4218 195.851   1
   0   3 -22 718.209 220.480   1
   0   3  22 700.853 142.671   1
   0   3  23-104.284 124.841   1
   0   3 -23 298.216 224.407   1
   0   3 -24 329.411 210.496   1
   0   3  24 581.634 143.823   1
   0   3  25 252.155 135.830   1
   0   3 -25 437.891 211.396   1
   0   3  26-115.106 123.839   1
   0   3 -26-106.664 186.379   1
   0   3  27 114.423 119.539   1
   0   3 -27 174.098 189.719   1
   0   3  28 176.634 109.990   1
   0   3 -28 258.931 183.635   1
   0   3 -29 169.852 167.742   1
   0   3  29-170.298 88.8476   1
   0   3 -30 156.241 183.729   1
   0   3  30-20.4947 106.494   1
   0   4   0 2232.09 70.5039   1
   0   4  -1 1424.40 71.9531   1
   0   4   1 404.620 61.3060   1
   0   4   2 4756.10 89.4244   1
   0   4  -2 5387.95 95.8566   1
   0   4   3 125.332 99.4670   1
   0   4   3 694.514 63.8352   1
   0   4  -4 532.642 69.4442   1
   0   4   4 580.150 98.1702   1
   0   4   5 5109.52 142.002   1
   0   4   5 3302.79 69.1384   1
   0   4   6 466.101 59.6135   1
   0   4   6 497.937 118.949   1
   0   4  -6 753.083 92.8693   1
   0   4  -7 474.743 97.3283   1
   0   4   7 579.892 58.5635   1
   0   4   7 778.151 119.641   1
   0   4  -8 1481.83 104.393   1
   0   4   8 920.914 114.785   1
   0   4   9 730.309 105.638   1
   0   4  -9 880.811 94.1162   1
   0   4  10 489.283 99.1429   1
   0   4  11 113.601 90.3427   1
   0   4  12 571.081 100.862   1
   0   4  13 56.7201 93.4078   1
   0   4  14 233.079 94.0969   1
   0   4  15 321.211 70.3597   1
   0   4  16 226.809 65.7847   1
   0   4  17 51.3124 79.9881   1
   0   4 -17 103.859 134.968   1
   0   4  18 65.3692 100.900   1
   0   4 -18 295.307 162.742   1
   0   4  19 313.252 112.079   1
   0   4 -19-88.2832 183.609   1
   0   4  20 102.554 107.968   1
   0   4 -20 117.113 196.065   1
   0   4  21 325.996 123.599   1
   0   4 -21-62.4309 198.881   1
   0   4 -22 90.0055 190.491   1
   0   4  22-99.3551 113.636   1
   0   4 -23 356.643 190.359   1
   0   4  23 82.5526 114.840   1
   0   4  24 435.013 125.188   1
   0   4 -24 410.444 193.154   1
   0   4 -25 643.744 195.068   1
   0   4  25 495.958 123.017   1
   0   4  26 310.357 122.116   1
   0   4 -26 494.718 170.270   1
   0   4 -27 164.174 169.227   1
   0   4  27 57.5710 102.986   1
   0   4 -28 265.309 176.430   1
   0   4  28-18.1845 106.033   1
   0   4 -29 586.669 182.756   1
   0   4  29 95.5909 103.348   1
   0   5   0 533.941 62.3616   1
   0   5   1 199.698 58.4752   1
   0   5  -1 1027.01 70.6358   1
   0   5  -2 1418.74 77.9866   1
   0   5   2 1432.06 66.3509   1
   0   5  -3 168.090 61.2504   1
   0   5   3 362.226 60.3725   1
   0   5   3 405.962 104.452   1
   0   5   4 153.983 103.203   1
   0   5   4 323.155 58.9760   1
   0   5  -4 212.734 60.1629   1
   0   5   5 1677.30 107.081   1
   0   5  -5 1540.73 77.3351   1
   0   5   5 1764.24 62.0520   1
   0   5   6 324.000 46.4581   1
   0   5  -6 223.418 73.7655   1
   0   5   6 479.597 100.687   1
   0   5   7 620.856 57.6286   1
   0   5   7 721.666 108.448   1
   0   5  -7 706.744 87.5550   1
   0   5  -8 193.533 87.2505   1
   0   5   8 469.596 111.283   1
   0   5   8 253.306 52.7648   1
   0   5   9 324.375 106.141   1
   0   5   9 195.694 50.2479   1
   0   5  -9 224.574 91.6572   1
   0   5 -10 319.890 89.3342   1
   0   5  10 484.457 100.492   1
   0   5  11 672.592 97.6876   1
   0   5 -11 414.165 85.0152   1
   0   5  12 278.103 94.3042   1
   0   5  13 1059.13 105.712   1
   0   5  14 499.820 101.874   1
   0   5  15 281.380 101.694   1
   0   5  16 20.6295 105.974   1
   0   5  17-23.0750 100.581   1
   0   5  18 149.943 99.9134   1
   0   5  19 60.8608 76.2340   1
   0   5 -21 54.4433 112.604   1
   0   5  21 203.142 88.2221   1
   0   5  22 182.944 98.7022   1
   0   5 -22 42.6944 155.351   1
   0   5 -23 63.5693 164.199   1
   0   5  23-4.36437 95.4192   1
   0   5 -24-279.146 152.276   1
   0   5  24 41.7087 97.2099   1
   0   5  25 93.6047 95.6565   1
   0   5 -25 83.6064 160.603   1
   0   5  26-10.4205 94.2174   1
   0   5 -26-244.840 145.989   1
   0   5  27 16.4574 91.6310   1
   0   5 -27-202.092 150.630   1
   0   6   0 2621.95 75.5108   1
   0   6   1 836.650 60.5202   1
   0   6  -1 917.717 66.7606   1
   0   6   2 284.014 52.6820   1
   0   6  -2 353.510 63.1647   1
   0   6   3 306.492 55.8325   1
   0   6  -3 407.553 66.6663   1
   0   6   4 362.462 54.0110   1
   0   6  -4 236.202 54.4650   1
   0   6   4 381.937 104.125   1
   0   6   5 445.727 54.2955   1
   0   6  -5 284.159 60.1452   1
   0   6   6 527.485 96.0690   1
   0   6   6 505.749 49.7489   1
   0   6  -6 377.564 62.8543   1
   0   6   7 498.428 94.3773   1
   0   6  -7 327.878 68.3703   1
   0   6   8 514.322 48.1732   1
   0   6  -8 395.621 80.4108   1
   0   6   8 547.322 106.506   1
   0   6   9 131.926 107.194   1
   0   6  -9 239.235 81.2212   1
   0   6   9 46.7957 47.5313   1
   0   6  10 239.900 48.5459   1
   0   6  10 421.426 116.606   1
   0   6 -10 301.859 87.3074   1
   0   6  11 361.669 50.0180   1
   0   6  11 530.650 114.209   1
   0   6 -11 569.191 97.1699   1
   0   6  12 482.220 110.765   1
   0   6 -12 463.167 91.8637   1
   0   6 -13 153.302 84.6205   1
   0   6  13-85.3059 99.8615   1
   0   6 -14 143.947 85.8552   1
   0   6  14 223.566 108.337   1
   0   6  15 154.827 103.335   1
   0   6  16 215.265 103.640   1
   0   6  17 50.1888 102.656   1
   0   6  18 200.844 111.207   1
   0   6  19 271.094 108.159   1
   0   6  20-135.398 104.295   1
   0   6  21-34.1732 84.9889   1
   0   6  22 85.0766 74.6106   1
   0   6  23-86.7731 63.4988   1
   0   6 -25 31.5496 86.7216   1
   0   6  25 162.289 72.5781   1
   0   7   0 285.172 51.7481   1
   0   7  -1 188.730 53.9867   1
   0   7   1-8.32351 46.0269   1
   0   7   2 135.785 49.1796   1
   0   7  -2 184.906 59.1706   1
   0   7   3 210.203 48.6813   1
   0   7  -3 105.623 61.9654   1
   0   7  -4 620.680 62.4782   1
   0   7   4 576.964 102.862   1
   0   7   5 263.103 102.292   1
   0   7   5 228.781 51.2115   1
   0   7  -5 347.555 57.5728   1
   0   7   6 839.750 106.377   1
   0   7   6 650.150 53.7925   1
   0   7  -6 425.092 62.9462   1
   0   7  -7 206.999 63.6191   1
   0   7   7 413.615 48.3872   1
   0   7   7 541.845 102.684   1
   0   7  -8 531.379 75.5859   1
   0   7   8 465.139 45.2792   1
   0   7   8 557.778 101.324   1
   0   7   9 198.449 106.996   1
   0   7   9 139.245 42.8126   1
   0   7  -9 266.424 81.1416   1
   0   7  10 172.292 47.2284   1
   0   7  10 299.293 118.664   1
   0   7 -10 244.292 82.9143   1
   0   7  11-113.162 114.505   1
   0   7  11-19.1502 44.0459   1
   0   7 -11 63.5029 84.6596   1
   0   7 -12 135.105 88.8642   1
   0   7  12 93.9152 45.4038   1
   0   7  12 269.840 122.855   1
   0   7  13 56.7267 44.6735   1
   0   7  13 313.839 118.307   1
   0   7 -13 97.5836 91.7068   1
   0   7 -14-20.5195 86.8177   1
   0   7  14 52.8174 45.1417   1
   0   7  14 7.51683 110.538   1
   0   7  15 59.9720 103.604   1
   0   7 -15 132.175 85.2615   1
   0   7 -16-11.1586 80.1556   1
   0   7  16 94.8744 103.234   1
   0   7  17-31.0485 100.907   1
   0   7  18 155.972 96.7300   1
   0   7  19 62.6331 92.5238   1
   0   7  20 99.2124 95.1924   1
   0   7  21 223.949 97.5324   1
   0   7  22 40.8430 97.0021   1
   0   7  23-140.772 87.8056   1
   0   8   0 530.062 53.7332   1
   0   8   1 322.929 48.6195   1
   0   8  -1 336.630 56.0893   1
   0   8   2 155.188 47.8431   1
   0   8  -2 188.268 57.1170   1
   0   8  -3 189.957 60.0715   1
   0   8   3 135.912 45.0364   1
   0   8   4 135.954 46.6661   1
   0   8  -4 75.4764 60.8573   1
   0   8   5 76.0096 46.4253   1
   0   8   5 234.675 110.203   1
   0   8  -5 28.9413 53.8397   1
   0   8  -6 278.278 59.7589   1
   0   8   6 174.333 105.428   1
   0   8   6 207.639 47.8903   1
   0   8  -7 254.255 63.6392   1
   0   8   7 256.942 107.034   1
   0   8   7 228.530 46.0618   1
   0   8   8 1065.37 52.7885   1
   0   8  -8 1064.07 76.7062   1
   0   8   9 1029.87 110.723   1
   0   8  -9 610.499 74.3960   1
   0   8   9 796.827 48.6690   1
   0   8 -10 382.287 83.1516   1
   0   8  10 466.930 105.442   1
   0   8  10 257.129 38.5000   1
   0   8  11 152.429 43.1635   1
   0   8 -11 326.745 83.0186   1
   0   8  11 250.288 107.088   1
   0   8  12 48.1678 40.3110   1
   0   8 -12 62.2280 79.5742   1
   0   8  12 128.933 108.921   1
   0   8  13 31.2279 40.0104   1
   0   8  13 72.4906 109.108   1
   0   8 -13 92.0214 82.4146   1
   0   8 -14-50.3672 82.6851   1
   0   8  14-33.1221 105.800   1
   0   8  14 39.0532 37.5912   1
   0   8  15-24.9382 101.979   1
   0   8 -15-179.077 79.5527   1
   0   8  16 211.983 107.547   1
   0   8 -16 5.13249 76.4292   1
   0   8  16-24.1317 34.8170   1
   0   8  17 165.707 94.9392   1
   0   8 -17 17.3205 74.2306   1
   0   8  18 31.0791 86.6629   1
   0   8 -18-92.7046 70.6453   1
   0   8  19 17.7538 81.2371   1
   0   8  20 64.3836 82.5230   1
   0   9   0 40.7659 40.7130   1
   0   9  -1 35.0664 42.5623   1
   0   9   1 46.1416 39.1796   1
   0   9   2 33.3811 38.9158   1
   0   9  -2 46.3130 48.0455   1
   0   9   3 58.0506 36.4093   1
   0   9  -3 93.9111 51.7667   1
   0   9  -4-1.57273 54.0708   1
   0   9   4-69.0809 34.7757   1
   0   9  -5 134.730 49.6779   1
   0   9   5 155.163 94.0338   1
   0   9   5 108.792 42.2736   1
   0   9  -6 30.6926 46.3758   1
   0   9   6-4.48322 37.1729   1
   0   9   6 85.7620 96.6644   1
   0   9  -7-19.4458 47.9599   1
   0   9   7 55.0710 90.6046   1
   0   9   7 58.5400 37.0141   1
   0   9   8 24.7283 86.7697   1
   0   9  -8-20.9936 52.1538   1
   0   9   9 102.563 34.3614   1
   0   9  -9-58.0305 54.4567   1
   0   9   9 99.1014 82.2871   1
   0   9  10 184.249 87.6631   1
   0   9  10 278.337 35.3151   1
   0   9 -10 232.547 61.9507   1
   0   9  11 270.521 91.1795   1
   0   9  11 257.620 32.3504   1
   0   9 -11 379.939 71.7407   1
   0   9 -12 303.712 76.9999   1
   0   9  12 171.194 34.2096   1
   0   9  12 273.317 97.7441   1
   0   9 -13 40.9670 70.5876   1
   0   9  13 16.4419 94.9865   1
   0   9  14 40.7763 31.9968   1
   0   9  14 113.043 95.0571   1
   0   9 -14 101.196 73.4545   1
   0   9  15 59.8686 92.4503   1
   0   9 -15-47.3042 71.5861   1
   0   9  15 31.7478 30.5299   1
   0   9  16-16.1061 29.7337   1
   0   9 -16 53.1461 72.0779   1
   0   9  16-98.8395 88.6799   1
   0  10   0 47.4953 35.2118   1
   0  10   1 25.1327 31.9667   1
   0  10  -1 26.8970 36.7215   1
   0  10   2 41.2567 32.1907   1
   0  10  -2 14.3657 40.6322   1
   0  10  -3 7.66382 42.2832   1
   0  10   3 12.7888 32.2824   1
   0  10   4 29.8453 30.5414   1
   0  10  -4 12.8660 44.3946   1
   0  10   5 113.233 33.0113   1
   0  10  -5-1.49079 39.2448   1
   0  10   6 29.3948 31.4737   1
   0  10   6 47.0956 88.1721   1
   0  10  -6-62.4494 38.8588   1
   0  10  -7 35.0910 40.5961   1
   0  10   7 25.4774 29.5575   1
   0  10   7 130.131 83.8167   1
   0  10   8 9.85668 29.8928   1
   0  10  -8 109.935 45.0937   1
   0  10   8-3.33229 79.4177   1
   0  10  -9 125.043 46.7625   1
   0  10   9 56.0000 80.4239   1
   0  10   9 23.1341 27.2795   1
   0  10  10 24.0766 26.4279   1
   0  10  10 25.3305 68.2778   1
   0  10 -10-34.8475 45.4837   1
   0  10  11 74.5553 69.3686   1
   0  10  11 44.1537 24.3964   1
   0  10 -11 71.5999 50.6472   1
   1 -10  -9 103.267 80.7084   1
  -1 -10   9 63.8858 37.3520   1
   1 -10  -9-19.5351 26.8020   1
   1 -10  -8 46.8276 30.2807   1
  -1 -10   8 178.506 38.1725   1
   1 -10  -8 167.147 85.6496   1
   1 -10  -7 178.295 33.7642   1
   1 -10  -7 121.629 84.0892   1
  -1 -10   7 35.6460 33.1899   1
   1 -10  -6 27.7996 30.1443   1
  -1 -10   6 46.9043 33.4763   1
   1 -10  -5 35.7597 31.2572   1
  -1 -10   5 48.2192 36.9943   1
   1 -10  -4 5.66200 27.1776   1
  -1 -10   4 108.836 36.8584   1
   1 -10  -3-9.14517 27.5069   1
  -1 -10   3 29.0125 33.8536   1
   1 -10  -2 55.2010 30.1681   1
  -1 -10   2 8.58403 31.1197   1
   1 -10  -1-7.06764 27.3475   1
  -1 -10   1 18.0341 26.7530   1
   1 -10   0 11.8032 28.5481   1
  -1 -10   0 58.6463 29.9243   1
   1 -10   1 27.5883 30.3564   1
  -1 -10  -1 56.2295 27.8240   1
  -1 -10  -2 39.5884 26.8983   1
   1 -10   2 43.3919 32.5290   1
   1 -10   3-7.35169 36.9930   1
  -1 -10  -3-10.8983 24.7094   1
   1 -10   4-14.0707 35.3760   1
  -1 -10  -4 65.0539 28.0958   1
  -1 -10  -5 115.885 29.2284   1
   1 -10   5-26.1375 36.7831   1
  -1 -10  -6-28.8727 95.9374   1
  -1 -10  -6 71.4995 28.0522   1
   1 -10   6 94.3618 40.5459   1
  -1 -10  -7 112.699 99.8837   1
   1 -10   7 47.3265 37.3018   1
  -1 -10  -7 126.036 27.7403   1
   1 -10   8 52.3838 34.0638   1
  -1 -10  -8 30.7014 98.1700   1
  -1 -10  -8 41.7474 25.3742   1
  -1 -10  -9 20.7259 24.2556   1
   1 -10   9 23.9584 35.3922   1
  -1 -10  -9-174.914 93.0900   1
   1  -9 -16 101.488 81.0549   1
   1  -9 -16 89.5469 33.2340   1
  -1  -9  16-54.5359 56.3644   1
   1  -9 -15-30.3358 80.5293   1
  -1  -9  15-87.7615 54.5029   1
  -1  -9  14-2.24258 56.3331   1
   1  -9 -14-47.9899 84.6641   1
   1  -9 -14 65.1326 31.9294   1
   1  -9 -13 43.8094 35.0486   1
  -1  -9  13 81.1570 57.1477   1
   1  -9 -13-10.7984 84.7216   1
   1  -9 -12 44.5992 83.5432   1
  -1  -9  12 48.4635 54.0331   1
   1  -9 -12 73.8744 33.4304   1
  -1  -9  11 56.9288 49.4128   1
   1  -9 -11-19.0086 27.7799   1
   1  -9 -10 1.11067 29.5946   1
   1  -9 -10 51.9831 79.9290   1
  -1  -9  10 103.656 45.6376   1
   1  -9  -9 42.5969 32.9471   1
  -1  -9   9 93.6019 43.7294   1
   1  -9  -9 72.2179 83.2732   1
  -1  -9   8-28.4266 41.1941   1
   1  -9  -8 118.079 90.5248   1
   1  -9  -8 61.0026 34.6465   1
   1  -9  -7 105.524 87.5089   1
   1  -9  -7 87.1004 36.1844   1
  -1  -9   7-35.6915 37.1077   1
  -1  -9   6 88.1290 39.4497   1
   1  -9  -6 35.6212 35.5576   1
   1  -9  -5 82.9626 36.5650   1
  -1  -9   5 84.4126 40.3436   1
  -1  -9   4 178.190 46.0417   1
   1  -9  -4 40.0603 37.2783   1
  -1  -9   3 114.410 43.4767   1
   1  -9  -3 66.4158 36.2836   1
  -1  -9   2 86.1779 39.7785   1
   1  -9  -2 85.0897 39.1135   1
  -1  -9   1 115.087 34.1276   1
   1  -9  -1 56.1945 38.1291   1
   1  -9   0 93.8279 41.1099   1
  -1  -9   0 141.958 37.5114   1
  -1  -9  -1 72.3183 33.7310   1
   1  -9   1 56.4552 35.8546   1
   1  -9   2 194.840 44.4021   1
  -1  -9  -2 145.843 35.9748   1
  -1  -9  -3 74.5868 32.5610   1
   1  -9   3 58.5839 44.2783   1
   1  -9   4 69.2241 45.8923   1
  -1  -9  -4 26.9711 35.0365   1
   1  -9   5 111.550 45.9259   1
  -1  -9  -5 11.6363 32.1210   1
   1  -9   6 32.5830 40.8833   1
  -1  -9  -6-87.0716 111.488   1
  -1  -9  -6 51.9098 33.0623   1
  -1  -9  -7-70.2286 115.301   1
  -1  -9  -7 41.7288 31.3661   1
   1  -9   7-1.47072 41.5202   1
  -1  -9  -8-14.1180 28.4871   1
  -1  -9  -8 99.0777 106.137   1
   1  -9   8-57.0684 38.5527   1
   1  -9   9-49.6940 42.1997   1
  -1  -9  -9 12.9532 108.803   1
  -1  -9  -9 21.7002 26.7191   1
   1  -9  10 33.9269 44.9132   1
  -1  -9 -10 138.364 100.716   1
  -1  -9 -10 66.8085 29.2079   1
  -1  -9 -11 47.1364 100.678   1
  -1  -9 -11-3.47844 31.1984   1
   1  -9  11-10.5584 44.8301   1
  -1  -9 -12 11.7844 31.2232   1
   1  -9  12 62.1693 50.6990   1
  -1  -9 -13 14.1429 100.005   1
  -1  -9 -13 59.1474 31.5650   1
   1  -9  13 30.4658 53.5699   1
  -1  -9 -14-9.77576 94.2740   1
  -1  -9 -14 30.2568 30.9035   1
   1  -9  14 97.1360 56.8394   1
  -1  -9 -15 57.4528 30.5600   1
   1  -9  15-51.1059 52.1385   1
  -1  -9 -15 70.6482 96.0124   1
   1  -9  16-68.5488 54.3930   1
  -1  -9 -16 132.811 96.2446   1
  -1  -9 -16 4.96510 28.8713   1
   1  -8 -20-37.9198 73.3334   1
   1  -8 -19-122.553 66.3659   1
  -1  -8  18 90.3834 60.0387   1
   1  -8 -18 138.545 74.3670   1
  -1  -8  17 103.852 58.6277   1
   1  -8 -17 43.7937 73.0327   1
   1  -8 -16 147.049 37.8462   1
  -1  -8  16 90.0136 62.5254   1
   1  -8 -16 66.5412 80.8825   1
  -1  -8  15-13.7089 64.9866   1
   1  -8 -15 32.2347 76.5532   1
   1  -8 -15 50.6978 38.8511   1
   1  -8 -14 117.529 90.4736   1
  -1  -8  14 22.3773 68.3517   1
  -1  -8  13 125.724 68.3177   1
   1  -8 -13 110.395 41.6821   1
   1  -8 -13 233.056 96.4849   1
  -1  -8  12 63.1972 63.7808   1
   1  -8 -12-41.5673 91.1704   1
   1  -8 -11 92.9750 39.6593   1
   1  -8 -11-3.08835 97.5645   1
  -1  -8  11 79.2482 63.4839   1
  -1  -8  10-48.9148 58.0978   1
   1  -8 -10 78.8727 35.3614   1
   1  -8 -10 2.86878 93.1359   1
  -1  -8   9 92.4517 54.4995   1
   1  -8  -9 22.5247 86.5890   1
   1  -8  -9 20.7817 36.5393   1
   1  -8  -8 200.031 92.7225   1
  -1  -8   8 66.5732 48.8983   1
   1  -8  -8 180.436 40.9951   1
   1  -8  -7 103.382 42.9403   1
   1  -8  -7 225.637 94.8085   1
  -1  -8   7 11.7241 45.2388   1
   1  -8  -6 157.763 43.5218   1
   1  -8  -6 194.868 98.3570   1
  -1  -8   6 138.114 46.2032   1
  -1  -8   5 174.256 45.5146   1
   1  -8  -5 64.8408 43.8385   1
  -1  -8   4 133.149 50.5234   1
   1  -8  -4 225.265 50.3832   1
   1  -8  -3 117.535 42.7117   1
  -1  -8   3 149.796 49.4459   1
   1  -8  -2 170.502 46.8366   1
  -1  -8   2 126.312 45.2760   1
  -1  -8   1 107.775 41.2350   1
   1  -8  -1 102.413 43.4913   1
  -1  -8   0 185.191 43.3112   1
   1  -8   0 302.509 50.0361   1
  -1  -8  -1 154.991 40.1724   1
   1  -8   1 115.150 43.9644   1
   1  -8   2 87.5604 49.7812   1
  -1  -8  -2 39.8385 37.6075   1
   1  -8   3 28.8023 51.6438   1
  -1  -8  -3-14.2788 38.3113   1
   1  -8   4 310.990 56.7926   1
  -1  -8  -4 321.297 43.5968   1
   1  -8   5 19.2688 49.2032   1
  -1  -8  -5 14.2070 123.139   1
  -1  -8  -5 122.740 41.5095   1
  -1  -8  -6 269.640 124.645   1
  -1  -8  -6 206.950 39.9325   1
   1  -8   6 182.825 48.6029   1
  -1  -8  -7 197.307 119.352   1
   1  -8   7 16.7892 47.6722   1
  -1  -8  -7 194.137 39.6995   1
   1  -8   8 73.2567 50.3673   1
  -1  -8  -8 158.603 35.5255   1
  -1  -8  -8 284.463 125.546   1
   1  -8   9-33.2747 51.7823   1
  -1  -8  -9 124.777 107.604   1
  -1  -8  -9 73.3179 35.7984   1
   1  -8  10 31.2734 54.3170   1
  -1  -8 -10 229.351 116.132   1
  -1  -8 -10 181.048 41.1688   1
  -1  -8 -11 110.632 39.9922   1
   1  -8  11 15.2768 62.2894   1
  -1  -8 -11 84.6361 117.656   1
  -1  -8 -12 1.14036 36.9168   1
  -1  -8 -12-69.5529 113.690   1
   1  -8  12 2.04674 64.0731   1
  -1  -8 -13 290.092 116.005   1
   1  -8  13 85.5875 65.1009   1
  -1  -8 -13 115.443 38.9028   1
   1  -8  14 118.794 68.6109   1
  -1  -8 -14 249.985 118.388   1
  -1  -8 -14 101.393 38.7814   1
  -1  -8 -15 9.44441 105.168   1
   1  -8  15-45.8009 67.1941   1
   1  -8  16-48.8081 65.5937   1
  -1  -8 -16 118.254 101.119   1
  -1  -8 -17-94.2783 93.3307   1
   1  -8  17 86.1652 69.3777   1
   1  -8  18-68.2331 60.9279   1
  -1  -8 -18 13.8836 88.6569   1
  -1  -8 -19 18.8164 86.6116   1
   1  -8  19-20.8813 59.6351   1
   1  -8  20 76.7299 57.9298   1
  -1  -8 -20 162.628 89.4848   1
   1  -7 -23-10.1020 61.4483   1
   1  -7 -22-32.2193 67.2606   1
   1  -7 -21 136.136 80.2190   1
   1  -7 -20-27.5524 79.9901   1
   1  -7 -19 17.7687 83.7959   1
   1  -7 -18-19.8643 81.3654   1
   1  -7 -17 34.5273 78.9719   1
   1  -7 -16 181.740 83.0646   1
   1  -7 -15 48.5167 81.3744   1
  -1  -7  15 137.240 70.8521   1
   1  -7 -14 365.368 93.8090   1
  -1  -7  14 179.354 74.4312   1
   1  -7 -14 291.159 49.7217   1
   1  -7 -13 505.557 97.5199   1
   1  -7 -13 548.555 52.5722   1
  -1  -7  13 377.886 81.2595   1
   1  -7 -12 299.319 101.490   1
  -1  -7  12 245.068 81.4154   1
   1  -7 -11 363.140 53.2521   1
  -1  -7  11 225.048 73.9475   1
   1  -7 -11 341.883 104.215   1
   1  -7 -10 226.791 50.3090   1
  -1  -7  10 369.473 73.6352   1
   1  -7 -10 97.0913 101.916   1
  -1  -7   9 261.016 69.2774   1
   1  -7  -9 187.759 44.1021   1
   1  -7  -9 161.321 97.5850   1
   1  -7  -8 191.119 91.3449   1
  -1  -7   8 223.264 61.0159   1
   1  -7  -7 117.447 44.2534   1
   1  -7  -7 182.527 93.9656   1
  -1  -7   7 119.867 52.4718   1
   1  -7  -6 151.180 47.7196   1
   1  -7  -6 186.359 97.2041   1
  -1  -7   6-6.99549 46.3882   1
  -1  -7   5 93.8254 45.0587   1
   1  -7  -5-65.0761 97.4446   1
   1  -7  -5 134.691 48.3148   1
   1  -7  -4 308.582 51.9471   1
  -1  -7   4 218.887 46.9573   1
  -1  -7   3 348.379 52.8498   1
   1  -7  -3 229.871 48.7881   1
   1  -7  -2 255.021 48.1849   1
  -1  -7   2 175.528 49.3447   1
   1  -7  -1 130.710 45.0021   1
  -1  -7   1 173.252 43.8466   1
  -1  -7   0 416.893 47.3025   1
   1  -7   0 532.793 55.0362   1
   1  -7   1 241.811 48.0070   1
  -1  -7  -1 185.425 42.2044   1
   1  -7   2 77.9749 52.8372   1
  -1  -7  -2 95.3059 40.0510   1
  -1  -7  -3 221.268 46.0200   1
   1  -7   3 252.665 57.6165   1
  -1  -7  -4 122.570 115.009   1
   1  -7   4 298.663 60.2222   1
  -1  -7  -4 251.265 45.8374   1
   1  -7   5 86.0956 51.0942   1
  -1  -7  -5 300.540 129.731   1
  -1  -7  -5 213.394 44.6209   1
   1  -7   6 153.905 51.6823   1
  -1  -7  -6 221.833 41.8141   1
  -1  -7  -6 431.734 127.949   1
  -1  -7  -7 130.797 38.3460   1
   1  -7   7 201.080 56.7139   1
  -1  -7  -7 531.391 128.647   1
  -1  -7  -8 718.446 49.8287   1
   1  -7   8 620.853 66.0776   1
  -1  -7  -8 736.156 124.377   1
   1  -7   9 499.169 67.9616   1
  -1  -7  -9 298.430 119.123   1
  -1  -7 -10 560.356 52.1165   1
   1  -7  10 379.601 74.8241   1
  -1  -7 -10 539.645 132.138   1
  -1  -7 -11 673.703 53.2386   1
   1  -7  11 505.910 82.9197   1
  -1  -7 -11 898.285 147.708   1
   1  -7  12 944.286 92.7653   1
  -1  -7 -12 1017.09 57.2878   1
  -1  -7 -12 1148.71 150.095   1
  -1  -7 -13 1741.26 152.132   1
   1  -7  13 1056.23 96.7251   1
   1  -7  14 508.612 89.1043   1
  -1  -7 -14 934.080 146.292   1
  -1  -7 -15 62.4242 116.302   1
   1  -7  15 132.283 79.6871   1
  -1  -7 -16 94.8567 110.510   1
   1  -7  16-114.096 73.8787   1
  -1  -7 -17 112.698 104.683   1
   1  -7  17 50.6655 70.6455   1
  -1  -7 -18 122.255 96.7772   1
   1  -7  18 199.657 69.6090   1
  -1  -7 -19 240.758 93.5025   1
  -1  -7 -20-108.060 82.4663   1
  -1  -7 -21 26.9054 87.9871   1
  -1  -7 -22 128.794 78.7357   1
   1  -7  23 72.4022 113.199   1
  -1  -7 -23 106.472 84.3819   1
   1  -6 -25 59.9326 86.3721   1
   1  -6 -24-81.8585 81.8585   1
   1  -6 -23 48.3747 88.1355   1
   1  -6 -22-64.3058 77.8617   1
   1  -6 -20 71.1037 57.2958   1
   1  -6 -19 95.6798 70.9680   1
   1  -6 -18 100.868 77.3952   1
   1  -6 -17 206.921 96.7104   1
   1  -6 -16-2.95727 92.3408   1
   1  -6 -15 172.475 85.6946   1
   1  -6 -14 120.967 83.4630   1
  -1  -6  13 186.591 75.3990   1
   1  -6 -13 352.291 87.7183   1
   1  -6 -12 303.512 52.2975   1
  -1  -6  12 244.338 72.0793   1
   1  -6 -12 166.337 86.4413   1
   1  -6 -11 155.618 85.4946   1
  -1  -6  11 262.564 76.1302   1
   1  -6 -10 173.193 88.9922   1
  -1  -6  10 305.351 77.4790   1
   1  -6 -10 256.908 51.3536   1
  -1  -6   9 278.306 69.1311   1
   1  -6  -9 109.655 90.7777   1
   1  -6  -8 45.3552 89.7800   1
  -1  -6   8 59.3529 64.1547   1
   1  -6  -7 248.150 44.2245   1
  -1  -6   7 57.8672 57.1338   1
   1  -6  -6 69.0240 44.0236   1
   1  -6  -6 49.4397 74.8158   1
   1  -6  -5 211.368 49.4026   1
  -1  -6   5 236.849 48.4471   1
   1  -6  -5 180.356 84.3559   1
  -1  -6   4 358.591 46.3465   1
   1  -6  -4 335.620 53.4279   1
   1  -6  -3 666.598 61.3647   1
  -1  -6   3 514.093 50.4520   1
   1  -6  -2 639.053 53.7232   1
  -1  -6   2 532.483 54.1691   1
  -1  -6   1 392.463 48.9837   1
   1  -6  -1 500.034 51.7988   1
   1  -6   0 604.472 58.4814   1
  -1  -6   0 591.859 49.6061   1
   1  -6   1 460.938 53.7436   1
  -1  -6  -1 506.653 48.5271   1
   1  -6   2 898.202 63.0194   1
  -1  -6  -2 874.059 49.7707   1
   1  -6   3 608.660 63.0753   1
  -1  -6  -3 590.857 50.8588   1
  -1  -6  -4 313.394 111.363   1
   1  -6   4 218.246 52.0371   1
  -1  -6  -5 198.980 40.6834   1
   1  -6   5 222.611 50.3430   1
  -1  -6  -5 327.722 118.982   1
  -1  -6  -6 368.896 40.9280   1
  -1  -6  -6 475.355 120.044   1
   1  -6   6 150.058 53.6097   1
   1  -6   7 147.227 55.6747   1
  -1  -6  -7 132.245 41.2600   1
  -1  -6  -7 117.774 106.527   1
   1  -6   8 397.519 62.4057   1
  -1  -6  -8 308.032 46.4977   1
  -1  -6  -9 564.586 49.4809   1
  -1  -6  -9 720.479 132.670   1
   1  -6   9 327.053 71.8823   1
  -1  -6 -10 423.105 129.683   1
  -1  -6 -10 327.990 47.6623   1
  -1  -6 -11 989.948 137.134   1
   1  -6  11 627.131 86.5831   1
   1  -6  12 642.743 92.8299   1
  -1  -6 -12 870.523 135.614   1
  -1  -6 -13 350.665 123.587   1
   1  -6  13 443.963 89.1681   1
  -1  -6 -14-14.8030 115.852   1
   1  -6  14 90.7163 83.8051   1
   1  -6  15 266.227 81.7623   1
  -1  -6 -15 346.352 115.029   1
   1  -6  16 62.6527 78.7532   1
  -1  -6 -16 146.112 107.020   1
  -1  -6 -17 171.358 104.563   1
  -1  -6 -18 218.600 103.121   1
  -1  -6 -19 79.6220 96.7005   1
   1  -6  19-44.0185 149.780   1
  -1  -6 -20 187.983 101.038   1
   1  -6  20-313.767 128.946   1
  -1  -6 -21 129.849 96.2009   1
   1  -6  21-201.485 115.877   1
  -1  -6 -22 26.8722 92.8723   1
   1  -6  22 112.699 123.371   1
  -1  -6 -23-89.2242 89.6363   1
   1  -6  23 252.466 119.709   1
   1  -6  24 78.9686 110.305   1
  -1  -6 -24 195.061 101.407   1
   1  -6  25-53.6787 101.848   1
  -1  -6 -25 78.6246 96.2951   1
   1  -5 -27 108.800 101.147   1
   1  -5 -26 69.8616 100.825   1
   1  -5 -25 60.6072 97.1502   1
   1  -5 -24 364.826 110.812   1
   1  -5 -23-31.0669 103.419   1
   1  -5 -22 32.9152 99.2586   1
   1  -5 -21 76.9462 103.091   1
   1  -5 -20-17.7661 100.814   1
   1  -5 -19 238.087 97.0251   1
   1  -5 -18 140.985 98.5795   1
   1  -5 -17 79.2659 77.9174   1
   1  -5 -16 3.51754 60.0821   1
   1  -5 -15 4.00774 67.0323   1
   1  -5 -14 314.105 84.8913   1
   1  -5 -13 287.923 86.7770   1
   1  -5 -12 254.248 78.0903   1
   1  -5 -11 454.764 77.0857   1
  -1  -5  10 465.703 71.0395   1
   1  -5 -10 322.780 76.0161   1
   1  -5 -10 201.181 51.0173   1
   1  -5  -9 415.562 77.5776   1
  -1  -5   9 193.466 73.7807   1
   1  -5  -8 241.168 84.1142   1
  -1  -5   8 434.972 76.1576   1
   1  -5  -7 1558.59 100.281   1
   1  -5  -7 1209.29 59.5990   1
   1  -5  -6 581.711 85.8012   1
  -1  -5   6 497.236 68.9934   1
   1  -5  -6 634.842 50.9260   1
   1  -5  -5 401.942 80.4315   1
  -1  -5   5 662.629 59.2229   1
   1  -5  -4 288.460 84.3087   1
  -1  -5   4 327.070 53.4137   1
   1  -5  -3 2211.39 76.4065   1
  -1  -5   3 1525.14 59.6474   1
  -1  -5   2 1886.99 69.1309   1
   1  -5  -2 1244.62 64.7025   1
  -1  -5   1 1134.57 61.1083   1
   1  -5  -1 929.276 64.2984   1
  -1  -5   0 1179.12 58.1094   1
   1  -5   0 1321.89 69.4427   1
   1  -5   1 925.114 63.9091   1
  -1  -5  -1 794.743 55.1639   1
  -1  -5  -2 1525.44 60.7213   1
   1  -5   2 1440.24 74.1371   1
   1  -5   3 1983.82 78.6515   1
  -1  -5  -3 1990.20 62.9818   1
  -1  -5  -3 2056.90 146.410   1
  -1  -5  -4 242.406 126.812   1
  -1  -5  -4 147.085 45.3222   1
   1  -5   5 415.156 60.7745   1
  -1  -5  -5 508.110 127.129   1
  -1  -5  -6 507.443 50.4772   1
   1  -5   6 477.553 63.1299   1
  -1  -5  -6 869.418 128.191   1
   1  -5   7 624.401 71.6640   1
  -1  -5  -7 894.157 51.6198   1
  -1  -5  -7 873.268 131.462   1
   1  -5   8 613.176 77.7907   1
  -1  -5  -8 846.446 131.581   1
  -1  -5  -8 460.985 48.4009   1
   1  -5   9 374.649 77.7549   1
  -1  -5  -9 567.730 122.536   1
   1  -5  10 372.926 82.4398   1
  -1  -5 -10 379.025 121.008   1
   1  -5  11 200.764 80.6031   1
  -1  -5 -11 515.207 113.846   1
  -1  -5 -12 191.549 106.841   1
   1  -5  12 69.9803 78.3175   1
  -1  -5 -13 388.693 108.278   1
   1  -5  13 199.869 78.2462   1
   1  -5  14 187.954 155.275   1
  -1  -5 -14 805.536 111.846   1
   1  -5  15 338.082 163.869   1
  -1  -5 -15 324.730 108.592   1
   1  -5  16 41.8593 152.198   1
  -1  -5 -16-37.5263 100.393   1
  -1  -5 -17 480.180 112.051   1
   1  -5  17-74.5790 146.620   1
  -1  -5 -18 66.1272 108.297   1
   1  -5  18 85.5736 144.616   1
   1  -5  19-22.9236 136.929   1
  -1  -5 -19 273.978 113.008   1
   1  -5  20-175.849 133.801   1
  -1  -5 -20 185.686 110.613   1
  -1  -5 -21-152.892 111.194   1
   1  -5  21-65.8194 124.653   1
   1  -5  22 138.178 116.810   1
  -1  -5 -22 90.5069 101.350   1
  -1  -5 -23 4.05560 89.4994   1
   1  -5  23 200.341 121.657   1
   1  -5  24 101.895 112.201   1
  -1  -5 -24 22.7382 77.9427   1
  -1  -5 -25-71.2393 62.7148   1
   1  -5  25-72.7575 111.092   1
  -1  -5 -26 20.2116 59.8815   1
   1  -5  26-157.105 109.601   1
   1  -5  27 228.462 120.208   1
   1  -4 -28-60.7007 116.233   1
  -1  -4  28-125.719 106.909   1
  -1  -4  27-6.17650 126.581   1
   1  -4 -27-178.613 109.005   1
  -1  -4  26 85.1824 159.698   1
   1  -4 -26 42.2810 120.501   1
   1  -4 -25-39.7747 116.171   1
   1  -4 -24 144.310 124.890   1
   1  -4 -23 172.162 130.283   1
   1  -4 -22 136.776 130.619   1
   1  -4 -21-268.909 122.008   1
   1  -4 -20 146.486 125.812   1
   1  -4 -19 201.757 123.409   1
   1  -4 -18 109.694 116.247   1
   1  -4 -17 356.677 110.883   1
   1  -4 -16 53.9599 98.6260   1
   1  -4 -15 303.586 96.1263   1
   1  -4 -14 328.127 88.4536   1
   1  -4 -13 191.504 77.5686   1
   1  -4 -11 461.958 67.5529   1
   1  -4 -10 499.660 87.2027   1
   1  -4  -9 1346.97 87.3233   1
   1  -4  -8 3723.49 81.7412   1
   1  -4  -8 3576.80 102.881   1
  -1  -4   8 3334.36 97.6957   1
   1  -4  -7 2790.77 99.7931   1
   1  -4  -7 2845.08 77.2907   1
   1  -4  -6 1795.07 97.2259   1
   1  -4  -6 1965.21 72.2256   1
   1  -4  -5 1527.12 95.8344   1
  -1  -4   5 1396.22 80.9095   1
   1  -4  -4 2551.13 87.8719   1
   1  -4  -4 3061.27 75.1373   1
  -1  -4   3 369.783 54.3260   1
   1  -4  -3 560.810 86.0188   1
   1  -4  -2 3031.31 81.2562   1
  -1  -4   2 2247.10 61.9947   1
   1  -4  -1 2367.48 77.1745   1
  -1  -4   1 2063.50 67.2065   1
   1  -4   0 4460.21 89.5752   1
  -1  -4   0 4417.23 74.7381   1
  -1  -4  -1 3136.06 65.9402   1
   1  -4   1 3187.17 83.2146   1
  -1  -4  -2 2613.64 139.700   1
  -1  -4  -2 2710.03 66.9610   1
   1  -4   2 2858.65 86.5040   1
  -1  -4  -3 877.431 52.7129   1
  -1  -4  -3 978.501 130.325   1
   1  -4   3 896.580 67.7954   1
  -1  -4  -4 2414.42 54.6880   1
   1  -4   4 2488.66 77.7591   1
  -1  -4  -4 2456.59 150.645   1
  -1  -4  -5 425.151 123.069   1
   1  -4   5 299.743 69.1121   1
  -1  -4  -6 1680.14 145.671   1
  -1  -4  -6 1679.98 59.5458   1
   1  -4   7 1043.98 91.9950   1
  -1  -4  -7 1278.99 142.871   1
   1  -4   8 1848.81 101.918   1
  -1  -4  -8 1247.60 138.681   1
   1  -4   9 684.497 93.1974   1
  -1  -4  -9 379.161 122.659   1
  -1  -4 -10 470.928 115.400   1
   1  -4  10 363.270 84.9292   1
   1  -4  11 226.279 79.9297   1
  -1  -4 -11 154.329 100.799   1
   1  -4  11 214.555 147.411   1
   1  -4  12-147.701 143.322   1
  -1  -4 -12 148.349 94.8266   1
  -1  -4 -13 386.534 98.0741   1
   1  -4  13 307.529 145.102   1
  -1  -4 -14 278.989 95.4611   1
   1  -4  14-7.13056 134.775   1
   1  -4  15 94.5600 128.790   1
  -1  -4 -15-18.3416 94.4689   1
  -1  -4 -16 261.358 107.253   1
   1  -4  16 115.857 136.046   1
   1  -4  17 25.3999 142.556   1
  -1  -4 -17 495.580 123.412   1
   1  -4  18-83.1697 152.057   1
  -1  -4 -18-3.90231 123.031   1
  -1  -4 -19 16.4929 96.2256   1
   1  -4  19-33.2829 152.521   1
  -1  -4 -20 27.8927 84.3071   1
   1  -4  20 72.8515 160.135   1
  -1  -4 -21 20.5401 79.0630   1
   1  -4  21 117.993 153.863   1
   1  -4  22 201.086 153.582   1
  -1  -4 -23 54.0781 85.9976   1
   1  -4  23 17.2904 147.166   1
   1  -4  24-139.714 141.421   1
  -1  -4 -24 162.206 98.1775   1
  -1  -4 -25-52.3755 99.7627   1
   1  -4  25 31.3606 142.337   1
   1  -4  26 165.547 141.714   1
  -1  -4 -26 301.819 100.228   1
  -1  -4 -27 191.415 100.745   1
   1  -4  27 82.0957 135.451   1
   1  -4  28 126.220 125.634   1
  -1  -4 -28 89.9153 95.2039   1
   1  -3 -29 525.531 163.611   1
  -1  -3  29-33.6423 98.8814   1
   1  -3 -28-125.327 141.644   1
  -1  -3  28-210.777 109.820   1
   1  -3 -27-7.45610 139.690   1
  -1  -3  27 27.8061 120.564   1
   1  -3 -26 92.1441 153.991   1
  -1  -3  26 66.5254 129.183   1
   1  -3 -25 111.469 148.513   1
  -1  -3  25 92.4973 140.205   1
   1  -3 -24 12.4084 159.750   1
  -1  -3  24 66.0540 150.647   1
   1  -3 -23 70.2916 164.118   1
  -1  -3  23 122.151 157.905   1
  -1  -3  22 57.3008 185.941   1
   1  -3 -22 145.257 163.092   1
   1  -3 -21-85.8084 156.799   1
  -1  -3  21 128.609 191.426   1
   1  -3 -20 512.777 163.371   1
   1  -3 -19 525.303 153.338   1
   1  -3 -18-40.3165 131.509   1
   1  -3 -17 261.416 131.293   1
   1  -3 -16 171.243 121.908   1
   1  -3 -15 640.924 125.690   1
   1  -3 -14 458.060 121.945   1
   1  -3 -13 2016.55 129.987   1
   1  -3 -12 3471.06 143.081   1
   1  -3 -11 4737.19 141.630   1
   1  -3 -10 2491.20 115.486   1
   1  -3  -9 396.162 88.0943   1
   1  -3  -8 1050.47 74.1041   1
   1  -3  -7 1541.75 67.9594   1
   1  -3  -6 5207.19 82.7320   1
   1  -3  -6 3850.06 89.3332   1
   1  -3  -5 1478.02 65.8492   1
  -1  -3   5 1677.61 79.3321   1
   1  -3  -5 1887.09 71.3652   1
   1  -3  -4 1374.94 57.6048   1
   1  -3  -4 1093.08 74.3656   1
  -1  -3   4 1410.02 74.9837   1
   1  -3  -3 2997.31 72.9241   1
   1  -3  -3 2626.66 69.5708   1
  -1  -3   2 1504.60 52.0198   1
   1  -3  -2 1647.41 69.6109   1
  -1  -3   1 10284.1 89.9145   1
   1  -3  -1 11330.0 106.047   1
  -1  -3   0 3742.95 61.3758   1
   1  -3   0 4030.74 81.3605   1
  -1  -3  -1 10806.7 83.5819   1
   1  -3   1 8910.30 103.834   1
   1  -3   2 3489.13 81.6881   1
  -1  -3  -2 2462.13 57.2251   1
  -1  -3  -3 2038.66 135.453   1
  -1  -3  -3 2153.41 49.5009   1
   1  -3   3 2015.03 68.7937   1
  -1  -3  -4 3877.46 63.0254   1
  -1  -3  -4 4713.93 147.385   1
   1  -3   5 1591.07 84.0800   1
  -1  -3  -5 1398.69 135.179   1
   1  -3   6 6010.00 118.246   1
  -1  -3  -6 7646.65 184.632   1
  -1  -3  -7 1128.83 136.126   1
   1  -3   7 1037.24 152.797   1
   1  -3   7 1237.03 99.6980   1
   1  -3   8 566.731 143.468   1
  -1  -3  -8 396.015 117.376   1
   1  -3   9 72.2374 140.549   1
  -1  -3  -9 625.648 117.647   1
  -1  -3 -10 978.462 113.415   1
   1  -3  10 511.688 149.242   1
  -1  -3 -11 1251.60 118.065   1
   1  -3  11 902.517 169.953   1
  -1  -3 -12 1353.36 118.208   1
   1  -3  12 879.300 167.700   1
  -1  -3 -13 833.286 111.444   1
   1  -3  13 757.990 162.829   1
  -1  -3 -14 379.208 112.321   1
   1  -3  14-26.9868 149.562   1
  -1  -3 -15 118.093 95.6163   1
   1  -3  15-116.180 152.905   1
   1  -3  16-119.619 158.976   1
  -1  -3 -16 260.904 80.8509   1
  -1  -3 -17 282.461 68.9488   1
   1  -3  17 875.362 175.310   1
   1  -3  18 192.389 173.705   1
   1  -3  19 456.275 191.121   1
  -1  -3 -19 402.299 97.0323   1
   1  -3  20-176.110 178.747   1
  -1  -3 -20 97.1775 114.775   1
   1  -3  21-115.058 182.777   1
  -1  -3 -21 43.9560 117.594   1
   1  -3  22-334.912 178.619   1
  -1  -3 -22 342.195 124.193   1
   1  -3  23-65.6358 184.482   1
  -1  -3 -23 104.732 114.927   1
  -1  -3 -24-62.7494 113.303   1
   1  -3  24 40.9959 170.816   1
   1  -3  25 297.322 170.928   1
  -1  -3 -25 20.5282 115.100   1
  -1  -3 -26-64.9011 105.291   1
   1  -3  26 44.1449 165.829   1
  -1  -3 -27 142.396 109.710   1
   1  -3  27 212.970 161.349   1
   1  -3  28 221.703 161.301   1
  -1  -3 -28-11.9730 105.404   1
   1  -3  29-228.754 134.987   1
  -1  -3 -29 69.4506 107.704   1
  -1  -2  30-56.1529 106.798   1
  -1  -2  29-61.2995 118.230   1
  -1  -2  28 108.344 118.794   1
  -1  -2  27 123.662 126.566   1
  -1  -2  26 15.5718 128.198   1
  -1  -2  25-133.579 131.789   1
  -1  -2  24-187.143 139.034   1
  -1  -2  23 9.76024 155.169   1
   1  -2 -22 311.496 220.469   1
  -1  -2  22 277.845 162.108   1
   1  -2 -21 236.712 204.324   1
  -1  -2  21-184.729 159.314   1
  -1  -2  20 285.544 167.793   1
   1  -2 -20 319.525 199.223   1
  -1  -2  19 129.205 165.977   1
   1  -2 -19 288.914 191.523   1
   1  -2 -18 323.766 179.364   1
  -1  -2  18-9.28762 163.723   1
  -1  -2  17 718.896 202.323   1
   1  -2 -17 1564.99 200.560   1
   1  -2 -16 227.314 173.542   1
   1  -2 -15 589.248 176.274   1
   1  -2 -14 1745.74 187.172   1
   1  -2 -13 1198.28 177.600   1
   1  -2 -12 1672.44 183.110   1
   1  -2 -11 4025.05 190.883   1
   1  -2 -10 1548.00 162.196   1
   1  -2  -9 7257.92 181.380   1
   1  -2  -8 4578.31 146.764   1
   1  -2  -7 6141.69 137.007   1
   1  -2  -6 1460.81 91.9844   1
   1  -2  -5 5788.20 97.0947   1
   1  -2  -4 6158.72 82.8421   1
   1  -2  -4 5818.63 77.3692   1
   1  -2  -3 20015.9 108.469   1
  -1  -2   3 19259.0 115.592   1
   1  -2  -2 26471.6 133.740   1
  -1  -2   2 26672.4 121.779   1
   1  -2  -1 12200.4 100.030   1
  -1  -2   1 11966.3 70.3829   1
   1  -2   0 17900.8 116.650   1
  -1  -2   0 18879.5 83.6430   1
   1  -2   1 33759.7 198.665   1
   1  -2   1 25617.4 138.858   1
   1  -2   2 37794.5 209.257   1
   1  -2   2 37390.0 150.206   1
  -1  -2  -3 43273.0 288.094   1
   1  -2   3 44561.6 178.043   1
   1  -2   4 10282.7 124.629   1
  -1  -2  -4 9911.90 187.459   1
   1  -2   4 11688.7 185.531   1
   1  -2   5 6949.42 115.619   1
  -1  -2  -5 7624.10 166.530   1
   1  -2   6 1005.18 81.8188   1
   1  -2   6 1098.87 149.213   1
  -1  -2  -7 1366.47 108.696   1
   1  -2   7 1241.72 156.688   1
  -1  -2  -8 1426.01 109.462   1
   1  -2   8 918.597 162.362   1
   1  -2   9 1316.99 174.206   1
  -1  -2  -9 1319.42 114.852   1
  -1  -2 -10 1037.44 121.067   1
   1  -2  10 990.264 182.872   1
   1  -2  11 2903.97 210.683   1
  -1  -2 -11 2963.55 133.730   1
   1  -2  12 264.990 189.961   1
  -1  -2 -12 482.469 92.5052   1
  -1  -2 -13 287.495 72.3733   1
   1  -2  13 182.486 178.916   1
  -1  -2 -14 940.016 97.2261   1
   1  -2  14 1235.01 190.595   1
   1  -2  15 550.186 184.476   1
  -1  -2 -15 792.149 106.507   1
   1  -2  16 504.595 183.630   1
  -1  -2 -16 370.103 110.050   1
   1  -2  17 202.473 171.873   1
  -1  -2 -17 297.182 110.161   1
  -1  -2 -18 150.112 107.699   1
   1  -2  18 186.458 175.832   1
   1  -2  19 405.013 191.285   1
  -1  -2 -19 173.073 119.723   1
   1  -2  20 291.802 199.135   1
  -1  -2 -20 312.942 128.837   1
  -1  -2 -21-30.7463 128.208   1
   1  -2  21 293.125 209.221   1
   1  -2  22-66.6511 196.706   1
  -1  -2 -22 275.996 139.477   1
   1  -2  23 48.7053 192.194   1
  -1  -2 -23 89.4454 132.408   1
   1  -2  24 269.430 197.687   1
  -1  -2 -24 243.158 142.429   1
   1  -2  25-98.5034 179.309   1
  -1  -2 -25 5.60930 134.506   1
   1  -2  26-267.667 174.622   1
  -1  -2 -26 362.071 141.087   1
   1  -2  27 277.717 179.142   1
  -1  -2 -27 106.539 131.009   1
   1  -2  28-169.282 162.810   1
  -1  -2 -28 91.7633 131.418   1
  -1  -2 -29 75.7950 118.347   1
   1  -2  29-183.968 151.987   1
  -1  -2 -30 7.14206 118.438   1
   1  -2  30 36.2283 141.186   1
   1  -1 -30-102.105 200.393   1
  -1  -1  30 110.045 124.753   1
  -1  -1  29 106.852 128.806   1
   1  -1 -29 239.207 213.345   1
  -1  -1  28-313.656 125.354   1
   1  -1 -28 260.230 222.524   1
  -1  -1  27-74.5450 138.906   1
   1  -1 -27-29.8574 235.519   1
   1  -1 -26 56.8591 244.744   1
  -1  -1  26-199.350 143.845   1
   1  -1 -25 253.048 257.685   1
  -1  -1  25-276.356 145.197   1
  -1  -1  24 179.466 161.379   1
   1  -1 -24 602.348 268.414   1
  -1  -1  23 297.859 178.387   1
   1  -1 -23 187.350 266.824   1
   1  -1 -22 455.976 268.388   1
  -1  -1  22 211.526 179.408   1
  -1  -1  21 615.349 181.229   1
   1  -1 -21 1456.12 267.353   1
   1  -1 -20 1110.79 255.834   1
  -1  -1  20 457.963 159.752   1
  -1  -1  19 172.666 143.889   1
   1  -1 -19 104.007 217.546   1
   1  -1 -18 299.215 222.529   1
  -1  -1  18 365.125 149.833   1
   1  -1 -17 1231.13 223.672   1
  -1  -1  17 658.504 157.344   1
   1  -1 -16 520.497 210.982   1
  -1  -1  16-46.3037 163.663   1
  -1  -1  15 654.191 185.417   1
   1  -1 -15 912.851 225.958   1
   1  -1 -14 860.295 221.025   1
  -1  -1  14 383.530 196.399   1
   1  -1 -13 2499.26 245.392   1
  -1  -1  13 1443.93 229.498   1
  -1  -1  12 1212.73 228.289   1
   1  -1 -12 1819.17 235.739   1
   1  -1 -11 897.041 218.972   1
   1  -1 -10 1204.17 204.262   1
   1  -1  -9 6828.92 233.409   1
   1  -1  -8 2639.48 184.271   1
   1  -1  -7 544.275 161.304   1
   1  -1  -6 2748.76 162.244   1
   1  -1  -5 8454.93 178.954   1
   1  -1  -4 5155.97 162.982   1
   1  -1  -2 5780.72 68.0504   1
   1  -1  -1 7277.05 75.9584   1
  -1  -1   0 47719.6 66.5007   1
   1  -1   0 44565.2 120.454   1
   1  -1   1 11598.2 81.2568   1
  -1  -1  -1 10747.0 168.070   1
   1  -1   2 3943.27 105.319   1
   1  -1   2 3528.09 75.4955   1
   1  -1   3 24018.7 143.096   1
   1  -1   3 25228.0 188.621   1
  -1  -1  -4 23014.6 210.684   1
   1  -1   4 24566.8 211.134   1
   1  -1   5 14866.1 190.686   1
  -1  -1  -5 11076.3 156.552   1
   1  -1   6 5434.43 162.025   1
  -1  -1  -6 4622.22 123.789   1
   1  -1   7 748.041 134.155   1
  -1  -1  -7 457.677 102.384   1
  -1  -1  -8 1185.19 91.9518   1
   1  -1   8 1177.93 147.162   1
   1  -1   9 1644.06 158.133   1
  -1  -1  -9 1037.48 72.4023   1
  -1  -1 -10 763.986 103.331   1
   1  -1  10 418.275 164.985   1
   1  -1  11 3529.62 205.811   1
  -1  -1 -11 2633.14 138.620   1
   1  -1  12 3625.60 224.580   1
  -1  -1 -12 3025.33 152.265   1
   1  -1  13 2357.99 210.568   1
  -1  -1 -13 2038.30 145.960   1
   1  -1  14 1272.58 191.872   1
  -1  -1 -14 1393.86 141.171   1
  -1  -1 -15 2279.29 151.643   1
  -1  -1 -16 1409.60 142.793   1
  -1  -1 -17 369.922 131.419   1
  -1  -1 -18 415.934 128.843   1
   1  -1  19 445.891 184.034   1
  -1  -1 -19 340.540 137.130   1
   1  -1  20 346.783 187.321   1
  -1  -1 -20 41.5451 137.789   1
  -1  -1 -21 160.434 145.849   1
   1  -1  21 414.540 203.283   1
   1  -1  22 333.437 197.714   1
  -1  -1 -22 123.738 157.736   1
  -1  -1 -23 87.4521 155.077   1
   1  -1  23 125.340 195.470   1
   1  -1  24 304.863 204.019   1
  -1  -1 -24 155.445 156.931   1
   1  -1  25-15.5678 196.148   1
  -1  -1 -25-30.3584 149.590   1
  -1  -1 -26 69.8206 142.214   1
   1  -1  26-137.532 187.474   1
  -1  -1 -27-59.9944 132.485   1
   1  -1  27-92.3715 174.132   1
  -1  -1 -28-181.681 118.997   1
   1  -1  28 60.9433 169.043   1
  -1  -1 -29 227.887 136.345   1
   1  -1  29 162.298 162.298   1
  -1  -1 -30-46.0992 122.931   1
   1  -1  30-83.8885 152.020   1
   1   0 -30 221.009 211.984   1
  -1   0  30-68.6613 140.258   1
  -1   0  29 155.443 148.226   1
   1   0 -29 137.504 216.768   1
   1   0 -28 10.0686 213.112   1
  -1   0  28 28.5687 154.344   1
   1   0 -27 212.795 227.664   1
  -1   0  27-89.9344 149.820   1
   1   0 -26 332.854 239.683   1
  -1   0  26 120.039 173.005   1
   1   0 -25 1525.04 280.804   1
  -1   0  25 361.050 194.277   1
   1   0 -24 1164.49 279.995   1
  -1   0  24 856.285 205.046   1
  -1   0  23 155.648 201.593   1
   1   0 -23 161.020 268.354   1
  -1   0  22 2412.67 232.423   1
   1   0 -22 3616.32 331.311   1
  -1   0  21 687.383 199.749   1
   1   0 -21 994.969 272.758   1
   1   0 -20-279.909 219.954   1
  -1   0  20 227.949 171.257   1
  -1   0  19-300.784 163.081   1
   1   0 -19-103.953 215.874   1
   1   0 -18 1024.87 223.304   1
  -1   0  18 716.103 167.858   1
  -1   0  17 313.124 165.512   1
   1   0 -17 252.024 223.091   1
  -1   0  16 826.346 174.282   1
   1   0 -16 1044.04 223.863   1
   1   0 -15 57.6181 218.297   1
  -1   0  15 155.874 171.363   1
   1   0 -14 1920.33 243.166   1
  -1   0  14 1539.02 189.621   1
   1   0 -13 423.655 232.084   1
  -1   0  13 596.079 179.045   1
  -1   0  12 1763.66 186.465   1
   1   0 -12 2181.62 249.012   1
   1   0 -11 792.215 213.845   1
  -1   0  11 423.186 160.272   1
   1   0 -10 2428.98 222.415   1
  -1   0  10 2150.54 184.369   1
  -1   0   9 185.001 169.707   1
   1   0  -9 252.852 207.888   1
  -1   0   8 2561.24 190.889   1
   1   0  -8 3570.11 215.449   1
   1   0   0 1309.79 94.2687   1
   1   0   0 1530.18 35.3924   1
  -1   0   0 1244.39 94.1222   1
  -1   0   0 1454.31 33.5691   1
  -1   0  -1 421.518 46.5428   1
   1   0   1 386.707 46.1626   1
  -1   0  -1 405.787 107.568   1
   1   0   1 316.067 106.415   1
   1   0   2 16141.5 153.109   1
  -1   0  -2 15896.4 148.120   1
  -1   0  -3 9289.18 128.615   1
   1   0   3 9515.77 132.947   1
  -1   0  -4 789.113 99.8312   1
   1   0   4 1004.94 101.662   1
   1   0   6 5036.58 128.405   1
  -1   0  -6 4488.85 124.026   1
  -1   0  -7 546.767 105.345   1
   1   0   7 787.195 105.633   1
   1   0   8 941.901 112.046   1
  -1   0  -8 1101.01 111.263   1
   1   0   9 504.093 114.789   1
  -1   0  -9 239.290 112.932   1
   1   0  10 1199.88 134.243   1
  -1   0 -10 1557.94 139.369   1
   1   0  11 4634.01 181.328   1
  -1   0 -11 4920.69 181.436   1
   1   0  12 4440.11 191.076   1
  -1   0 -12 5246.03 194.124   1
   1   0  13 1494.42 168.512   1
  -1   0 -13 2126.37 177.404   1
   1   0  14 421.641 150.512   1
  -1   0 -14 906.594 162.330   1
   1   0  15 235.766 145.900   1
  -1   0 -15-24.9433 143.066   1
   1   0  16 1092.30 154.415   1
  -1   0 -16 887.779 154.203   1
   1   0  17 319.994 138.519   1
  -1   0 -17 364.245 144.278   1
   1   0  18 280.272 146.062   1
  -1   0 -18 381.163 144.299   1
  -1   0 -19 358.365 154.818   1
   1   0  19 267.691 148.263   1
   1   0  20 346.043 155.546   1
  -1   0 -20 205.011 159.873   1
  -1   0 -21 59.6212 172.254   1
   1   0  21 303.975 165.358   1
  -1   0 -22 297.409 182.035   1
   1   0  22 597.349 177.640   1
  -1   0 -23-18.5213 180.101   1
   1   0  23 171.205 179.102   1
  -1   0 -24 272.432 175.615   1
   1   0  24 229.805 171.643   1
  -1   0 -25 170.141 174.177   1
   1   0  25 265.601 176.411   1
  -1   0 -26 64.1431 163.300   1
   1   0  26 99.1733 164.613   1
  -1   0 -27-76.6095 160.149   1
   1   0  27 44.1646 163.270   1
   1   0  28 15.2712 139.546   1
  -1   0 -28-128.021 151.392   1
  -1   0 -29-25.0530 146.797   1
   1   0  29-186.911 133.533   1
   1   0  30 8.41099 138.207   1
  -1   0 -30-130.542 147.434   1
   1   1 -30 469.214 208.758   1
  -1   1  30-343.626 133.688   1
   1   1 -29 339.083 214.800   1
  -1   1  29 102.748 148.287   1
  -1   1  28 129.644 155.917   1
   1   1 -28-199.394 218.198   1
  -1   1  27 438.833 175.533   1
   1   1 -27-220.978 215.050   1
  -1   1  26-70.3999 175.577   1
   1   1 -26-88.1948 211.667   1
   1   1 -25-136.243 223.513   1
  -1   1  25-223.286 173.696   1
   1   1 -24 249.593 235.976   1
  -1   1  24 188.282 189.287   1
   1   1 -23 493.635 251.074   1
  -1   1  23-55.9671 192.273   1
  -1   1  22 445.842 206.867   1
   1   1 -22 456.622 255.233   1
  -1   1  21 1562.10 220.369   1
   1   1 -21 977.950 260.282   1
  -1   1  20 393.228 178.738   1
   1   1 -20 1307.16 241.780   1
  -1   1  19 306.799 171.582   1
   1   1 -19 967.501 230.874   1
  -1   1  18 596.944 174.029   1
   1   1 -18 280.581 208.560   1
   1   1 -17 483.793 210.538   1
  -1   1  17 527.113 169.112   1
  -1   1  16 249.531 173.866   1
   1   1 -16 56.5072 210.618   1
  -1   1  15 613.561 176.363   1
   1   1 -15 1246.20 254.773   1
  -1   1  14 826.676 183.550   1
   1   1 -14 507.586 248.600   1
   1   1 -13 1766.40 244.458   1
  -1   1  13 1556.79 194.001   1
  -1   1  12 1563.29 196.785   1
   1   1 -12 1561.60 218.280   1
  -1   1  11 972.082 181.558   1
  -1   1  10 1338.67 177.887   1
  -1   1   9 6658.49 199.879   1
  -1   1   8 1951.29 157.534   1
  -1   1   7 751.716 139.695   1
  -1   1   6 2519.12 144.235   1
  -1   1   5 7313.48 149.824   1
  -1   1   4 4953.45 146.852   1
  -1   1   3 6074.58 70.8048   1
  -1   1   2 4503.88 60.5770   1
  -1   1   1 6839.62 74.1955   1
  -1   1   0 45661.9 121.282   1
   1   1   0 53942.9 72.0400   1
   1   1   1 10710.2 164.079   1
  -1   1  -1 12357.6 82.8033   1
  -1   1  -2 3306.19 75.0450   1
  -1   1  -2 3716.61 101.560   1
  -1   1  -3 25116.1 183.897   1
   1   1   3 24319.6 231.207   1
  -1   1  -3 23919.6 144.331   1
   1   1   4 23844.2 218.649   1
  -1   1  -4 24813.9 204.591   1
   1   1   5 13126.1 168.879   1
  -1   1  -5 15830.8 190.519   1
   1   1   6 4386.87 126.864   1
  -1   1  -6 4905.23 152.921   1
  -1   1  -7 175.617 125.092   1
   1   1   7 578.160 106.415   1
  -1   1  -8 1124.60 140.764   1
   1   1   8 783.083 79.8351   1
  -1   1  -9 2181.06 161.501   1
  -1   1 -10 621.596 163.222   1
   1   1  10 1165.38 109.204   1
   1   1  11 3191.50 147.390   1
  -1   1 -11 3557.42 202.813   1
  -1   1 -12 3765.16 216.449   1
   1   1  12 3231.81 162.237   1
   1   1  13 2367.55 152.638   1
  -1   1 -13 1943.67 203.802   1
  -1   1 -14 991.061 195.467   1
   1   1  14 1218.51 145.073   1
   1   1  15 1977.28 150.303   1
  -1   1 -15 2515.45 211.354   1
  -1   1 -16 1903.79 202.504   1
   1   1  16 1431.26 145.158   1
  -1   1 -17 335.085 178.581   1
   1   1  17 386.386 129.078   1
  -1   1 -18 101.039 169.088   1
   1   1  18 276.612 129.243   1
   1   1  19 209.545 131.763   1
   1   1  20 292.294 138.179   1
   1   1  21 522.054 149.465   1
   1   1  22-25.9461 144.275   1
   1   1  23 262.529 142.937   1
   1   1  24-125.625 134.160   1
   1   1  25 24.0611 137.037   1
   1   1  26 132.080 139.933   1
   1   1  27 13.1235 128.081   1
   1   1  28 27.4103 122.391   1
   1   1  29-7.12422 116.846   1
   1   1  30-90.9546 125.464   1
  -1   2  30 8.39446 139.206   1
   1   2 -30-40.8223 177.940   1
  -1   2  29 48.5923 141.901   1
   1   2 -29 29.5858 190.210   1
   1   2 -28 453.114 216.219   1
  -1   2  28-39.0223 146.840   1
  -1   2  27 7.51154 164.570   1
   1   2 -27 257.688 206.487   1
  -1   2  26 357.405 175.058   1
   1   2 -26 69.7446 212.835   1
  -1   2  25 295.920 177.557   1
   1   2 -25 137.814 219.929   1
  -1   2  24 341.512 184.517   1
   1   2 -24 498.019 218.362   1
   1   2 -23 640.417 235.671   1
  -1   2  23 147.899 184.771   1
  -1   2  22 170.652 181.278   1
   1   2 -22 133.640 232.112   1
   1   2 -21-70.0224 239.309   1
  -1   2  21 313.814 188.375   1
   1   2 -20 384.826 234.368   1
   1   2 -19 48.9005 218.913   1
   1   2 -18 187.136 207.351   1
   1   2 -17 1353.46 218.621   1
  -1   2  16-11.7215 147.026   1
   1   2 -16 61.4716 144.573   1
  -1   2  15 116.597 146.654   1
  -1   2  14 1595.24 170.200   1
  -1   2  13 1016.44 161.385   1
  -1   2  12 1791.68 165.363   1
  -1   2  11 3960.68 174.274   1
  -1   2  10 1254.19 149.773   1
  -1   2   9 7214.28 170.792   1
  -1   2   8 4466.82 135.943   1
  -1   2   7 6419.81 129.597   1
  -1   2   6 1044.72 84.6115   1
  -1   2   5 5634.18 96.2568   1
  -1   2   4 6289.27 82.1949   1
  -1   2   4 6095.11 78.7056   1
  -1   2   3 19080.5 105.218   1
   1   2  -3 18785.1 116.498   1
  -1   2   2 27278.7 135.710   1
   1   2  -2 27400.2 126.636   1
   1   2  -1 12239.2 73.4436   1
  -1   2   1 11791.8 98.3900   1
   1   2   0 20290.4 85.3050   1
  -1   2   0 17115.3 114.769   1
   1   2   1 26640.9 99.3888   1
  -1   2  -1 33309.1 180.016   1
  -1   2  -2 35737.0 148.800   1
  -1   2  -2 37355.6 202.672   1
  -1   2  -3 44948.4 180.750   1
  -1   2  -3 44588.4 255.365   1
  -1   2  -4 10150.9 126.594   1
  -1   2  -4 11978.4 180.055   1
  -1   2  -5 6919.30 118.875   1
   1   2   5 8076.48 170.862   1
  -1   2  -6 800.149 141.085   1
  -1   2  -6 968.759 84.6470   1
  -1   2  -7 1367.62 156.847   1
   1   2   7 1159.38 111.630   1
  -1   2  -8 1102.68 163.230   1
   1   2   8 1159.01 109.701   1
  -1   2  -9 1397.33 183.348   1
   1   2   9 1843.09 122.788   1
  -1   2 -10 992.527 188.360   1
   1   2  10 1059.04 127.939   1
  -1   2 -11 3986.82 223.550   1
   1   2  11 3412.44 142.668   1
  -1   2 -12 427.699 189.714   1
   1   2  12 304.003 85.7275   1
  -1   2 -13 164.989 189.961   1
  -1   2 -14 1385.61 209.638   1
   1   2  14 966.226 107.844   1
  -1   2 -15 498.826 191.976   1
   1   2  15 355.579 109.601   1
  -1   2 -16 546.271 189.562   1
   1   2  16 619.163 112.283   1
  -1   2 -17 489.619 188.817   1
   1   2  17 114.756 107.013   1
   1   2  18 41.2480 112.682   1
  -1   2 -18 368.803 191.848   1
  -1   2 -19 24.8871 200.550   1
   1   2  19 172.922 121.445   1
   1   2  20 59.8505 125.077   1
  -1   2 -20 19.7570 215.222   1
   1   2  21 141.883 137.077   1
  -1   2 -21-62.5915 213.338   1
   1   2  22 291.510 138.446   1
  -1   2 -22 154.510 223.046   1
  -1   2 -23-185.753 213.790   1
   1   2  23 108.451 137.317   1
  -1   2 -24-65.0183 214.258   1
   1   2  24 158.664 144.132   1
   1   2  25-57.3319 127.168   1
  -1   2 -25-136.329 207.140   1
  -1   2 -26-17.8916 209.607   1
   1   2  26-36.2253 121.953   1
   1   2  27 75.1663 126.369   1
  -1   2 -27 18.7082 204.296   1
   1   2  28 65.6155 115.155   1
  -1   2 -28-283.294 183.278   1
  -1   2 -29-71.3312 174.130   1
   1   2  29-143.690 113.055   1
   1   2  30-92.5344 114.775   1
  -1   2 -30 254.841 177.361   1
   1   3 -29 64.4308 170.468   1
  -1   3  29-14.1608 123.044   1
   1   3 -28 297.913 178.713   1
  -1   3  28-143.024 123.722   1
  -1   3  27-26.1787 128.582   1
   1   3 -27 8.74948 177.595   1
  -1   3  26 30.6548 131.495   1
   1   3 -26-35.0169 196.921   1
   1   3 -25-209.421 204.825   1
  -1   3  25 82.1631 142.432   1
  -1   3  24 114.586 142.287   1
   1   3 -24 60.7597 209.761   1
  -1   3  23 72.8329 140.078   1
   1   3 -23-155.002 203.414   1
  -1   3  22 365.939 152.579   1
   1   3 -22-199.733 187.573   1
   1   3 -21-224.702 157.484   1
  -1   3  21 146.297 146.368   1
   1   3 -20 114.664 122.741   1
  -1   3  20 371.327 144.629   1
  -1   3  19 95.1159 128.360   1
  -1   3  18 336.737 125.922   1
  -1   3  17 34.2755 110.429   1
  -1   3  16 38.0387 106.605   1
  -1   3  15 974.782 119.050   1
  -1   3  14 568.597 112.372   1
  -1   3  13 1825.74 129.088   1
  -1   3  12 3496.83 139.006   1
  -1   3  11 4488.85 137.646   1
  -1   3  10 2705.31 113.954   1
  -1   3   9 224.594 85.3687   1
  -1   3   8 1486.42 82.9787   1
  -1   3   7 1303.49 60.3106   1
  -1   3   6 4448.75 79.2862   1
  -1   3   6 4533.73 94.6043   1
   1   3  -5 1859.19 83.3586   1
  -1   3   5 2104.27 72.9582   1
  -1   3   4 1094.88 55.6741   1
  -1   3   4 1042.26 72.0459   1
   1   3  -3 2656.05 76.9870   1
  -1   3   3 2666.28 71.2819   1
  -1   3   3 2827.40 71.4466   1
   1   3  -2 1509.64 56.8160   1
  -1   3   2 1590.39 71.0450   1
  -1   3   1 11019.9 105.209   1
   1   3  -1 10019.6 93.2024   1
   1   3   0 3451.54 62.4427   1
  -1   3   0 4231.17 83.8870   1
   1   3   1 11020.8 84.9368   1
  -1   3  -1 8544.61 102.810   1
   1   3   2 2433.00 125.402   1
   1   3   2 2196.63 55.8693   1
  -1   3  -2 2379.07 70.7193   1
   1   3   3 1930.58 46.0721   1
  -1   3  -3 2012.51 70.4148   1
   1   3   3 1686.63 113.547   1
   1   3   4 3926.37 62.8331   1
   1   3   4 4360.94 135.706   1
  -1   3  -5 2051.31 127.947   1
   1   3   5 1365.49 128.274   1
  -1   3  -5 1578.34 90.6764   1
   1   3   6 8444.44 188.695   1
  -1   3  -6 6552.73 125.516   1
  -1   3  -7 1238.63 102.675   1
   1   3   7 1183.64 140.081   1
  -1   3  -7 1094.61 151.183   1
  -1   3  -8 428.681 147.447   1
   1   3   8 845.778 128.423   1
  -1   3  -8 493.809 90.6712   1
   1   3   9 270.466 115.815   1
  -1   3  -9 110.038 150.345   1
   1   3  10 772.765 117.690   1
  -1   3 -10 417.770 155.141   1
   1   3  11 835.510 115.044   1
  -1   3 -11 509.175 171.953   1
   1   3  12 1327.87 125.914   1
  -1   3 -12 1584.54 180.888   1
   1   3  13 651.792 112.936   1
  -1   3 -13 141.442 165.706   1
   1   3  14 492.049 118.676   1
  -1   3 -14 291.005 166.289   1
  -1   3 -15 806.361 177.982   1
   1   3  15 421.181 94.3619   1
  -1   3 -16 191.773 177.209   1
   1   3  16-77.4692 72.3944   1
  -1   3 -17 432.518 193.634   1
  -1   3 -18 420.337 196.955   1
   1   3  18 150.183 88.5389   1
  -1   3 -19 72.9300 191.417   1
   1   3  19 204.763 117.613   1
  -1   3 -20 345.902 209.532   1
   1   3  20 155.364 117.974   1
  -1   3 -21 60.5197 204.846   1
   1   3  21-12.8046 119.204   1
   1   3  22 18.1674 121.532   1
  -1   3 -22 134.365 204.840   1
  -1   3 -23 7.45299 193.921   1
   1   3  23 134.868 120.514   1
   1   3  24 259.817 125.823   1
  -1   3 -24 163.660 194.209   1
   1   3  25-42.9300 114.717   1
  -1   3 -25-81.7229 184.737   1
   1   3  26 169.444 111.542   1
  -1   3 -26 258.265 189.003   1
  -1   3 -27 323.043 189.294   1
   1   3  27 83.4564 106.803   1
   1   3  28 74.9336 110.828   1
  -1   3 -28 103.293 171.870   1
  -1   3 -29 9.77001 177.750   1
   1   3  29 39.4035 104.665   1
  -1   4  28 96.6975 105.547   1
   1   4 -28 10.0570 168.586   1
  -1   4  27 5.77523 99.0245   1
   1   4 -27-224.169 148.011   1
  -1   4  26-5.47677 105.063   1
   1   4 -26-19.6379 147.612   1
   1   4 -25 84.5187 122.752   1
  -1   4  25 62.8880 109.554   1
  -1   4  24-14.8997 100.319   1
   1   4 -24 44.9437 89.1824   1
  -1   4  23 197.722 115.793   1
  -1   4  22-22.2050 118.334   1
  -1   4  21 112.373 120.193   1
  -1   4  20-117.919 113.445   1
  -1   4  19-62.4384 117.129   1
  -1   4  18 125.307 114.398   1
  -1   4  17 127.752 105.757   1
  -1   4  16 281.698 98.2808   1
  -1   4  15 215.972 92.4012   1
  -1   4  14-9.37503 82.8312   1
  -1   4  13 327.979 83.4832   1
  -1   4  12 279.992 67.3451   1
  -1   4  11 280.922 53.0982   1
  -1   4  10 386.148 70.5586   1
  -1   4   9 1757.71 95.0664   1
  -1   4   9 1445.80 64.5642   1
  -1   4   8 4163.82 108.472   1
  -1   4   8 3816.77 81.2946   1
  -1   4   7 2616.92 75.4659   1
  -1   4   7 2533.48 98.0371   1
  -1   4   6 1828.15 67.3917   1
  -1   4   6 1619.67 95.6348   1
   1   4  -5 1127.18 87.5567   1
  -1   4   5 873.488 58.3111   1
  -1   4   5 1118.08 93.2115   1
  -1   4   4 2944.71 76.7176   1
   1   4  -4 2378.16 84.8405   1
  -1   4   4 2702.10 89.8279   1
  -1   4   3 618.893 77.9766   1
  -1   4   3 732.577 66.9472   1
   1   4  -3 528.528 61.4164   1
  -1   4   2 2720.41 80.4455   1
   1   4  -2 1789.64 65.1857   1
  -1   4   1 2625.67 78.0067   1
   1   4  -1 2157.56 70.9750   1
   1   4   0 4365.26 75.7989   1
  -1   4   0 4372.60 90.2444   1
  -1   4  -1 4105.10 92.8891   1
   1   4   1 3179.70 71.3854   1
   1   4   2 3032.76 71.5751   1
  -1   4  -2 2579.58 88.4718   1
   1   4   2 2376.96 134.819   1
   1   4   3 1014.45 128.193   1
   1   4   3 899.290 55.8248   1
  -1   4  -3 977.176 68.3828   1
  -1   4  -4 2462.18 81.1031   1
   1   4   4 2578.06 57.2828   1
   1   4   4 2428.27 134.311   1
   1   4   5 514.117 54.1665   1
  -1   4  -5 475.248 73.3808   1
   1   4   5 502.549 113.409   1
  -1   4  -6 1220.50 92.3016   1
   1   4   6 1521.75 58.2789   1
   1   4   6 1190.80 131.102   1
   1   4   7 813.087 136.140   1
  -1   4  -7 1269.66 100.499   1
   1   4   8 1564.02 146.966   1
  -1   4  -8 1850.55 108.883   1
  -1   4  -9 684.925 99.0777   1
   1   4   9 683.033 128.037   1
  -1   4  -9 112.356 98.6993   1
  -1   4 -10 128.193 86.5070   1
   1   4  10 301.821 119.766   1
   1   4  11 107.125 106.023   1
  -1   4 -11 455.901 153.356   1
   1   4  12 86.8517 104.101   1
  -1   4 -12 538.167 159.668   1
   1   4  13 245.001 103.770   1
  -1   4 -13 327.391 155.803   1
  -1   4 -14 330.430 146.798   1
   1   4  14-106.822 92.0826   1
   1   4  15 214.224 103.541   1
  -1   4 -15-115.596 142.416   1
   1   4  16 415.291 117.367   1
  -1   4 -16 459.920 161.831   1
   1   4  17 520.187 130.829   1
  -1   4 -17 219.462 175.283   1
   1   4  18 84.2762 98.8586   1
  -1   4 -18-21.9164 181.969   1
   1   4  19 186.450 94.3301   1
  -1   4 -19 834.672 192.386   1
   1   4  20 170.332 86.2470   1
  -1   4 -20 220.966 183.197   1
  -1   4 -21 443.347 189.795   1
  -1   4 -22 197.498 178.721   1
   1   4  22 62.2853 92.2531   1
  -1   4 -23 41.9971 179.957   1
   1   4  23 255.998 109.510   1
  -1   4 -24-29.1370 169.740   1
   1   4  24 101.672 104.514   1
  -1   4 -25 159.376 176.936   1
   1   4  25 97.2153 105.357   1
  -1   4 -26-107.903 162.015   1
   1   4  26 173.268 108.968   1
  -1   4 -27-265.292 159.911   1
   1   4  27 119.742 104.363   1
  -1   4 -28-110.285 163.372   1
   1   4  28 167.771 101.861   1
  -1   5  27 72.0031 94.8072   1
  -1   5  26-36.9914 95.5602   1
  -1   5  25 179.471 96.9257   1
  -1   5  24 201.603 95.7406   1
  -1   5  23-13.2480 97.3526   1
  -1   5  22-24.8652 95.2265   1
  -1   5  21-69.8516 97.2487   1
  -1   5  20 242.459 101.197   1
  -1   5  19 77.2982 98.2708   1
  -1   5  18-77.3615 94.8743   1
  -1   5  17 205.055 93.4644   1
  -1   5  16 97.4780 72.2644   1
  -1   5  15 48.5529 55.7045   1
  -1   5  14 237.565 68.3556   1
  -1   5  13 243.416 88.7601   1
  -1   5  12 258.251 83.8049   1
  -1   5  11 352.152 79.0781   1
  -1   5  11 679.953 54.5692   1
  -1   5  10 375.735 51.9422   1
  -1   5  10 283.159 76.9549   1
   1   5 -10 229.872 78.4286   1
   1   5  -9 216.703 81.6471   1
  -1   5   9 344.169 53.1189   1
  -1   5   9 265.914 78.8912   1
   1   5  -8 156.723 82.6385   1
  -1   5   8 258.960 81.8026   1
   1   5  -7 939.107 87.3575   1
  -1   5   7 1036.03 55.7673   1
  -1   5   6 618.840 52.8994   1
   1   5  -6 621.126 80.0838   1
  -1   5   5 710.606 59.9039   1
   1   5  -5 592.279 68.5134   1
  -1   5   5 672.232 78.0884   1
  -1   5   4 285.403 82.3108   1
   1   5  -4 384.724 59.9003   1
  -1   5   3 2306.58 80.6752   1
   1   5  -3 1533.96 62.4184   1
  -1   5   2 1406.09 66.7483   1
   1   5  -2 2399.14 76.6804   1
  -1   5   1 897.988 65.2293   1
   1   5  -1 776.448 63.6990   1
  -1   5   0 1193.51 67.7104   1
   1   5   0 1018.46 59.5832   1
   1   5   1 818.031 57.5892   1
  -1   5  -1 894.536 71.1096   1
   1   5   2 1533.38 60.2080   1
  -1   5  -2 1531.87 78.8319   1
   1   5   3 2680.74 145.393   1
   1   5   3 1941.55 63.7298   1
   1   5   4 280.355 50.2046   1
  -1   5  -4 381.255 60.9257   1
   1   5   4 296.585 118.041   1
  -1   5  -5 509.855 66.9111   1
   1   5   5 501.764 115.823   1
   1   5   5 640.594 47.7759   1
  -1   5  -6 431.947 68.9754   1
   1   5   6 490.695 48.4254   1
  -1   5  -7 1000.42 85.0488   1
   1   5   7 867.200 52.4826   1
   1   5   8 339.286 47.2772   1
   1   5   8 565.072 123.939   1
  -1   5  -9 273.630 85.4001   1
   1   5   9 336.690 117.481   1
  -1   5 -10 197.662 89.5306   1
   1   5  10 356.578 121.522   1
  -1   5 -11 498.408 96.6735   1
   1   5  11 402.528 113.456   1
  -1   5 -12 69.9885 83.4236   1
   1   5  12-82.2674 108.017   1
  -1   5 -13-5.66823 89.2633   1
  -1   5 -13 52.9074 84.7313   1
   1   5  14 836.246 120.339   1
  -1   5 -14 286.058 140.954   1
  -1   5 -15 4.93146 139.570   1
   1   5  15 143.315 108.910   1
   1   5  16 96.4634 110.185   1
  -1   5 -16 133.340 155.470   1
   1   5  17 124.289 110.268   1
  -1   5 -17 288.078 172.449   1
   1   5  18 75.9992 118.658   1
  -1   5 -18-42.5238 174.927   1
  -1   5 -19-107.809 166.669   1
   1   5  19 48.5875 118.933   1
  -1   5 -20-87.6680 157.093   1
   1   5  20 154.594 130.080   1
   1   5  21-89.6445 104.639   1
  -1   5 -21 330.459 160.666   1
   1   5  22 37.8959 91.7691   1
  -1   5 -22 195.888 158.731   1
  -1   5 -23 213.043 155.343   1
   1   5  23 81.1188 73.8968   1
  -1   5 -24 119.796 161.156   1
   1   5  24 33.2907 63.9493   1
  -1   5 -25-53.7696 153.627   1
  -1   5 -26-173.611 142.483   1
   1   5  26 44.6535 77.7278   1
   1   5  27-73.4058 78.2988   1
  -1   5 -27-114.787 146.210   1
  -1   6  25-28.4104 80.4960   1
  -1   6  24 62.5606 80.4351   1
  -1   6  23-71.3892 75.4719   1
  -1   6  22 153.069 83.5357   1
  -1   6  21 177.772 85.8791   1
  -1   6  20 55.4572 75.7202   1
  -1   6  19 35.8868 58.8741   1
  -1   6  18-72.4708 62.9463   1
  -1   6  17 11.0123 78.9800   1
  -1   6  16 110.204 100.376   1
  -1   6  15 152.791 98.6842   1
  -1   6  14 162.667 88.3127   1
  -1   6  13 250.476 89.0488   1
  -1   6  13 230.508 51.8771   1
  -1   6  12 174.249 88.4507   1
   1   6 -12 304.984 85.1310   1
  -1   6  12 397.528 53.2210   1
   1   6 -11 352.771 87.7013   1
  -1   6  11 253.831 88.4915   1
   1   6 -10 147.129 83.6338   1
  -1   6  10 216.751 50.2607   1
  -1   6  10 2.33643 84.6614   1
   1   6  -9 495.195 87.3955   1
  -1   6   9 264.780 51.3365   1
  -1   6   9 407.755 92.5582   1
  -1   6   8 10.8941 86.0841   1
   1   6  -8 295.317 77.0912   1
   1   6  -7 182.376 71.3984   1
  -1   6   7 311.100 47.1363   1
   1   6  -6 173.547 60.1623   1
  -1   6   6 222.254 48.4523   1
  -1   6   6 74.0720 68.3363   1
   1   6  -5 291.783 57.5501   1
  -1   6   5 272.522 53.0252   1
  -1   6   5 247.603 81.1967   1
  -1   6   4 173.081 82.2880   1
   1   6  -4 233.548 51.9321   1
  -1   6   4 258.066 53.7832   1
  -1   6   3 665.135 60.2243   1
   1   6  -3 527.126 56.0486   1
  -1   6   2 648.054 57.2666   1
   1   6  -2 647.722 62.3457   1
   1   6  -1 406.583 55.6635   1
  -1   6   1 421.255 55.6275   1
  -1   6   0 794.995 61.6341   1
   1   6   0 654.267 52.9862   1
   1   6   1 557.700 51.1922   1
  -1   6  -1 480.689 62.3535   1
   1   6   2 781.337 53.0135   1
  -1   6  -2 706.504 68.2983   1
  -1   6  -3 614.455 69.1917   1
   1   6   3 540.705 106.383   1
   1   6   3 616.987 56.1848   1
   1   6   4 367.478 50.8795   1
   1   6   4 362.854 104.609   1
  -1   6  -4 265.833 56.9603   1
  -1   6  -5 243.350 56.5268   1
   1   6   5 5.22992 102.050   1
  -1   6  -6 175.057 59.4274   1
   1   6   6 207.584 102.343   1
   1   6   6 148.317 40.2256   1
  -1   6  -7 148.581 62.3389   1
   1   6   7 199.872 41.0394   1
   1   6   7 363.569 100.914   1
  -1   6  -8 319.914 72.1326   1
   1   6   8 355.030 46.9659   1
   1   6   9 446.221 47.6370   1
  -1   6  -9 443.572 84.8816   1
   1   6   9 731.889 122.494   1
   1   6  10 441.889 48.9563   1
  -1   6 -10 592.523 91.6119   1
   1   6  10 601.147 128.718   1
   1   6  11 959.366 136.653   1
  -1   6 -11 485.151 94.3727   1
  -1   6 -12 323.974 99.7840   1
   1   6  12 317.285 130.815   1
  -1   6 -13 399.963 99.0773   1
   1   6  13 836.617 135.675   1
   1   6  14 107.721 123.357   1
  -1   6 -14 225.243 93.0865   1
  -1   6 -15 16.7831 87.3336   1
   1   6  15 4.00834 117.684   1
   1   6  16-150.376 112.850   1
   1   6  17 124.990 114.858   1
  -1   6 -17 108.348 86.0747   1
   1   6  18 249.197 111.957   1
  -1   6 -18 108.412 116.180   1
   1   6  19 122.702 110.254   1
  -1   6 -19 195.176 129.795   1
  -1   6 -20-124.346 133.001   1
   1   6  20 27.7143 102.038   1
   1   6  21 4.97424 105.520   1
  -1   6 -21-186.734 133.714   1
   1   6  22 63.0924 102.086   1
  -1   6 -22-212.521 134.312   1
   1   6  23 128.331 103.937   1
  -1   6 -23 202.279 146.332   1
  -1   6 -24 291.469 144.110   1
   1   6  24 106.063 95.0134   1
   1   6  25-9.92901 77.3889   1
  -1   6 -25-116.977 134.136   1
  -1   7  22-21.1252 54.9057   1
  -1   7  21 19.2199 64.3062   1
  -1   7  20 45.5455 81.2263   1
  -1   7  19-75.1364 85.9147   1
  -1   7  18 285.309 95.4792   1
  -1   7  17-77.1665 80.8703   1
  -1   7  16-37.6064 84.0905   1
  -1   7  15 75.5525 89.1903   1
  -1   7  15 48.8926 44.1288   1
  -1   7  14 207.876 92.9648   1
   1   7 -14 422.460 87.4806   1
  -1   7  13 567.083 52.5938   1
   1   7 -13 585.439 94.2012   1
  -1   7  13 429.551 99.8686   1
   1   7 -12 398.440 94.5432   1
  -1   7  12 388.589 102.105   1
  -1   7  12 296.438 49.8753   1
   1   7 -11 233.609 89.0923   1
  -1   7  11 246.071 103.205   1
  -1   7  11 357.354 52.2769   1
  -1   7  10 319.149 48.4290   1
  -1   7  10 139.122 103.767   1
   1   7 -10 252.980 83.6996   1
  -1   7   9 307.976 101.089   1
  -1   7   9 216.644 42.5930   1
   1   7  -8 417.914 77.2537   1
  -1   7   8 409.866 92.3160   1
  -1   7   8 379.943 46.7049   1
   1   7  -7 20.1682 60.8771   1
  -1   7   7 106.885 45.9762   1
  -1   7   7 142.039 84.9204   1
  -1   7   6 113.421 86.4646   1
   1   7  -6 172.023 58.5324   1
  -1   7   6 160.888 49.8607   1
  -1   7   5 169.492 50.4506   1
   1   7  -5 51.6406 52.0344   1
  -1   7   5 89.3893 87.6220   1
   1   7  -4 60.3672 50.0335   1
  -1   7   4 311.394 56.7410   1
   1   7  -3 393.154 61.3568   1
  -1   7   3 86.8043 47.3213   1
   1   7  -2 253.705 56.6801   1
  -1   7   2 251.825 53.2990   1
  -1   7   1 69.9469 48.6242   1
   1   7  -1 166.178 52.6294   1
  -1   7   0 365.866 54.5267   1
   1   7   0 310.194 48.6420   1
  -1   7  -1 165.130 53.6870   1
   1   7   1 73.3815 44.9023   1
  -1   7  -2 54.6156 58.4907   1
   1   7   2 107.263 46.4599   1
  -1   7  -3 115.554 61.8761   1
   1   7   3 141.235 45.2511   1
   1   7   4 147.864 46.6998   1
   1   7   4 202.797 112.428   1
   1   7   5 130.759 44.2406   1
  -1   7  -5 105.082 56.7860   1
   1   7   5 252.977 105.602   1
  -1   7  -6 220.884 60.9804   1
   1   7   6 124.562 105.089   1
   1   7   6 198.275 42.8074   1
  -1   7  -7 183.730 65.9476   1
   1   7   7 278.427 114.590   1
   1   7   7 247.214 40.8541   1
  -1   7  -8 696.964 74.8977   1
   1   7   8 821.784 44.3802   1
   1   7   8 791.484 108.344   1
   1   7   9 543.380 50.3793   1
  -1   7  -9 661.380 81.4286   1
   1   7   9 310.847 115.755   1
  -1   7 -10 350.181 84.7248   1
   1   7  10 468.343 48.9852   1
   1   7  11 758.075 138.745   1
  -1   7 -11 670.289 97.1476   1
   1   7  11 455.031 48.6503   1
  -1   7 -12 1065.53 108.098   1
   1   7  12 1113.94 55.9120   1
  -1   7 -13 1374.12 112.948   1
   1   7  13 1640.59 157.805   1
  -1   7 -14 821.386 106.046   1
   1   7  14 855.153 140.745   1
  -1   7 -15 186.353 93.6272   1
   1   7  15 44.7156 123.029   1
   1   7  16 191.582 121.030   1
  -1   7 -16-17.0369 83.2502   1
  -1   7 -17 35.6579 80.1928   1
   1   7  17 313.702 117.162   1
   1   7  18 155.446 101.248   1
   1   7  19-14.1568 98.7598   1
   1   7  20-83.1486 90.7163   1
   1   7  21 254.961 96.6165   1
  -1   7 -21-17.2146 50.9214   1
  -1   7 -22 113.428 96.8859   1
   1   7  22 20.9498 85.5806   1
   1   7  23-75.7390 82.9326   1
  -1   7 -23 7.97358 111.059   1
  -1   8  20 155.947 76.3362   1
  -1   8  19 124.925 77.7846   1
  -1   8  18 41.0079 79.6080   1
  -1   8  17 165.835 82.3670   1
  -1   8  17-33.7720 33.9010   1
   1   8 -17 4.65249 68.0601   1
   1   8 -16-48.0525 69.0647   1
  -1   8  16 120.004 82.7749   1
  -1   8  16 118.538 38.8909   1
  -1   8  15 38.4594 87.8262   1
  -1   8  15 104.104 37.6312   1
   1   8 -15 229.313 79.3164   1
  -1   8  14 152.832 89.4707   1
   1   8 -14 4.76135 79.8148   1
   1   8 -13 74.8754 79.9669   1
  -1   8  13 155.938 41.0530   1
  -1   8  13 6.71470 93.7656   1
   1   8 -12 251.446 81.6352   1
  -1   8  12 129.243 42.1908   1
  -1   8  12 23.3737 100.006   1
  -1   8  11 34.0806 97.6312   1
  -1   8  11 52.9029 37.0465   1
   1   8 -11 57.5584 74.6291   1
   1   8 -10 226.965 74.3249   1
  -1   8  10 140.452 93.1017   1
  -1   8  10 135.704 36.7894   1
   1   8  -9 182.296 69.2985   1
  -1   8   9-32.9620 86.6916   1
  -1   8   9 108.836 38.5271   1
   1   8  -8 102.477 61.2337   1
  -1   8   8 98.1809 40.4700   1
  -1   8   8 183.507 85.7967   1
  -1   8   7 239.396 89.6751   1
   1   8  -7 85.0769 56.6825   1
  -1   8   7 11.4322 42.9280   1
  -1   8   6 184.412 46.7336   1
   1   8  -6 98.7637 52.2111   1
  -1   8   6 90.0445 87.7933   1
  -1   8   5 77.6361 47.0994   1
   1   8  -5 112.194 50.9973   1
  -1   8   5 64.5591 91.4017   1
  -1   8   4 176.836 49.8638   1
   1   8  -4 42.1730 51.8148   1
   1   8  -3 126.993 56.9030   1
  -1   8   3 64.6632 45.5051   1
   1   8  -2 170.931 54.8408   1
  -1   8   2 97.2561 48.8445   1
  -1   8   1 18.6325 46.3917   1
   1   8  -1 54.4884 48.6918   1
   1   8   0 132.905 46.8882   1
  -1   8   0 284.300 52.4123   1
  -1   8  -1 185.100 51.4831   1
   1   8   1 115.543 42.0547   1
   1   8   2-64.5774 40.8475   1
  -1   8  -2 143.855 57.5655   1
  -1   8  -3-20.8545 57.3062   1
   1   8   3 88.8252 40.4701   1
  -1   8  -4 260.065 63.9264   1
   1   8   4 350.196 48.3654   1
   1   8   4 243.034 104.923   1
  -1   8  -5 157.702 56.8129   1
   1   8   5 195.211 43.6101   1
   1   8   5 144.520 110.498   1
   1   8   6 154.502 41.5355   1
   1   8   6 276.528 114.513   1
  -1   8  -6 109.781 53.6767   1
  -1   8  -7 104.055 57.6871   1
   1   8   7 144.365 39.7942   1
   1   8   7 347.607 110.407   1
  -1   8  -8 136.071 61.7101   1
   1   8   8 36.7709 35.3660   1
   1   8   8 219.807 99.5348   1
  -1   8  -9-13.3763 59.5866   1
   1   8   9 41.4254 32.3118   1
   1   8   9 70.5462 92.7159   1
  -1   8 -10 186.596 68.4836   1
   1   8  10 312.250 104.026   1
   1   8  10 249.637 37.9300   1
  -1   8 -11 224.891 76.3036   1
   1   8  11 244.561 107.743   1
   1   8  11 216.526 40.5673   1
   1   8  12 70.4261 107.311   1
  -1   8 -12-11.3411 75.2965   1
   1   8  12 68.6657 38.4562   1
  -1   8 -13 45.0447 76.2712   1
   1   8  13 239.858 115.487   1
   1   8  13 40.2810 35.7341   1
  -1   8 -14 256.428 86.2123   1
   1   8  14 34.8694 35.5983   1
  -1   8 -15 62.9583 80.3422   1
   1   8  15 99.5790 35.7057   1
   1   8  15 24.3326 111.506   1
  -1   8 -16-114.433 76.8701   1
   1   8  16 34.6264 102.576   1
  -1   8 -17-49.1821 74.6783   1
   1   8  17 155.635 101.160   1
   1   8  18 185.924 101.599   1
  -1   8 -18-97.4827 70.4562   1
   1   8  19 194.127 93.4144   1
  -1   8 -19-102.979 65.9067   1
   1   8  20-26.2948 85.4481   1
  -1   8 -20-128.623 64.8118   1
   1   9 -16-63.9601 66.9971   1
  -1   9  16 39.3733 77.0550   1
  -1   9  16 62.3607 31.4401   1
   1   9 -15-141.114 66.9821   1
  -1   9  15 27.5046 81.8564   1
   1   9 -14-35.1182 65.1713   1
  -1   9  14 34.1687 31.5493   1
  -1   9  14 19.4370 84.2767   1
   1   9 -13 40.2010 69.3485   1
  -1   9  13 139.322 85.9841   1
  -1   9  13 117.438 32.0919   1
   1   9 -12 211.346 71.2059   1
  -1   9  12 145.624 29.4902   1
  -1   9  12 214.063 87.6181   1
  -1   9  11 130.788 82.2609   1
  -1   9  11 89.0530 29.9395   1
   1   9 -11 89.0262 65.9487   1
   1   9 -10 78.6140 60.0245   1
  -1   9  10-5.15490 30.5142   1
  -1   9  10-22.8144 76.8400   1
  -1   9   9-5.22482 73.5197   1
  -1   9   9 51.9550 33.1150   1
   1   9  -9 23.2169 53.9411   1
   1   9  -8 26.5629 51.6580   1
  -1   9   8 70.3016 81.7010   1
  -1   9   8 6.88047 34.6499   1
  -1   9   7 44.9744 38.2413   1
   1   9  -7 55.5848 48.8000   1
  -1   9   7-15.3981 80.9115   1
  -1   9   6-79.2614 77.6584   1
   1   9  -6 2.69768 44.3274   1
   1   9  -5 26.1940 44.7602   1
  -1   9   5 95.6134 41.3636   1
   1   9  -4 85.0711 50.5335   1
  -1   9   4 108.555 38.4464   1
  -1   9   3 139.654 40.1790   1
   1   9  -3 16.8813 49.0558   1
  -1   9   2 116.801 41.8844   1
   1   9  -2 113.059 46.7762   1
   1   9  -1 40.1099 43.0070   1
  -1   9   1 159.287 40.1860   1
   1   9   0 42.0088 39.1476   1
  -1   9   0 53.7317 42.0050   1
   1   9   1 3.10751 35.1116   1
  -1   9  -1 31.5329 42.4525   1
  -1   9  -2 191.736 49.7204   1
   1   9   2 124.937 38.0133   1
  -1   9  -3 127.302 52.4401   1
   1   9   3 120.441 35.8244   1
  -1   9  -4 55.3943 53.6415   1
   1   9   4 93.4526 35.4574   1
   1   9   5 130.967 103.395   1
  -1   9  -5 116.681 50.3967   1
   1   9   5 111.510 36.3810   1
  -1   9  -6 193.455 48.9724   1
   1   9   6 51.8090 34.9855   1
   1   9   6 50.9121 94.4889   1
  -1   9  -7 152.334 49.1497   1
   1   9   7 39.0973 92.0008   1
   1   9   7 89.0917 35.0269   1
  -1   9  -8-24.5056 48.9295   1
   1   9   8-88.0633 93.1164   1
  -1   9  -9 31.2434 49.9158   1
   1   9   9 30.4319 79.4432   1
   1   9   9-6.39889 28.2789   1
  -1   9 -10 52.4930 52.8661   1
   1   9  10 10.4365 79.8621   1
   1   9  10 87.1837 27.8306   1
   1   9  11 26.4076 26.5953   1
  -1   9 -11 86.7079 59.0310   1
   1   9  11 53.0103 86.0116   1
   1   9  12 141.309 90.1991   1
   1   9  12 61.8888 31.3989   1
  -1   9 -12-30.8986 61.0838   1
   1   9  13 250.162 97.9731   1
  -1   9 -13 75.0884 66.2020   1
   1   9  13 23.3016 30.5510   1
   1   9  14 142.461 97.0876   1
   1   9  14-20.0226 28.3946   1
  -1   9 -14 2.55102 67.7822   1
   1   9  15 174.527 100.475   1
   1   9  15 41.9905 29.6429   1
  -1   9 -15 90.9498 70.5712   1
  -1   9 -16 49.9824 70.6312   1
   1   9  16 1.08793 28.5982   1
   1   9  16-152.602 90.0734   1
  -1  10   9 142.787 69.3185   1
   1  10  -9-1.69315 44.5399   1
  -1  10   9 48.5546 29.0968   1
   1  10  -8-25.5707 39.7940   1
  -1  10   8 68.7175 31.6191   1
  -1  10   8 100.668 75.6072   1
  -1  10   7 69.5456 31.8065   1
  -1  10   7 189.943 75.1596   1
   1  10  -7 81.5972 43.1772   1
  -1  10   6 65.7871 74.9186   1
  -1  10   6 49.1047 32.0614   1
   1  10  -6-1.37868 37.5548   1
   1  10  -5 58.3520 40.5555   1
  -1  10   5 68.4515 32.8767   1
   1  10  -4 10.7674 43.6155   1
  -1  10   4 78.9405 31.5261   1
   1  10  -3 101.454 42.1059   1
  -1  10   3 41.2946 33.8334   1
   1  10  -2-10.8158 38.1200   1
  -1  10   2 62.0170 33.9220   1
   1  10  -1 62.7171 37.4416   1
  -1  10   1 27.3760 32.2031   1
   1  10   0 48.6447 32.2958   1
  -1  10   0 119.340 37.0576   1
  -1  10  -1 50.2169 36.3111   1
   1  10   1-26.4903 28.3533   1
  -1  10  -2 34.0681 40.7538   1
   1  10   2 109.544 33.1080   1
  -1  10  -3-26.8894 40.9114   1
   1  10   3 76.5015 30.9672   1
  -1  10  -4 44.7091 43.4967   1
   1  10   4 58.3117 28.3533   1
  -1  10  -5 159.163 48.0115   1
   1  10   5 59.3478 31.2404   1
   1  10   5 10.4881 86.3458   1
  -1  10  -6 90.9128 42.5242   1
   1  10   6-31.8851 91.0612   1
   1  10   6 39.1995 28.9022   1
  -1  10  -7 61.6396 40.4198   1
   1  10   7 156.629 83.2222   1
   1  10   7 47.6461 28.4982   1
   1  10   8 44.3075 27.3745   1
  -1  10  -8 29.4567 40.3850   1
   1  10   8 37.8838 79.1037   1
  -1  10  -9 10.5227 45.2258   1
   1  10   9 159.094 82.4060   1
   1  10   9 43.8661 25.6058   1
  -2 -10   4 38.8957 30.8180   1
   2 -10  -4 21.5984 24.1678   1
  -2 -10   3 14.6551 29.6642   1
   2 -10  -3 25.3337 25.2551   1
  -2 -10   2 43.9997 27.3232   1
   2 -10  -2 67.9093 28.1014   1
   2 -10  -1 7.22546 26.1074   1
  -2 -10   1 47.8375 23.7652   1
   2 -10   0 56.3815 27.2234   1
  -2 -10   0 32.0858 25.3463   1
   2 -10   1-1.27774 27.9939   1
  -2 -10  -1 16.6197 22.2748   1
  -2 -10  -2 23.5776 23.0820   1
   2 -10   2 40.2889 29.8488   1
   2 -10   3 17.8498 33.0275   1
  -2 -10  -3 8.73894 21.3524   1
  -2 -10  -4 90.6155 25.3613   1
   2 -10   4 65.0728 36.4698   1
  -2  -9  13-51.6638 47.9334   1
   2  -9 -13-60.3537 66.6628   1
   2  -9 -12-43.3272 65.9939   1
  -2  -9  12-52.9540 45.6177   1
  -2  -9  11 51.6934 47.4654   1
   2  -9 -11 88.4568 68.0765   1
   2  -9 -11 28.4334 26.6980   1
  -2  -9  10-14.9599 42.5734   1
   2  -9 -10 50.1936 28.4277   1
   2  -9 -10 74.6453 66.3379   1
  -2  -9   9 106.152 40.2678   1
   2  -9  -9 88.9331 31.6848   1
   2  -9  -9 54.6594 64.2288   1
  -2  -9   8 12.1421 35.4900   1
   2  -9  -8 19.1889 30.9272   1
   2  -9  -8 144.446 70.9782   1
  -2  -9   7-1.25829 34.1366   1
   2  -9  -7 30.7147 30.9838   1
   2  -9  -7 99.6934 71.4206   1
  -2  -9   6-12.7247 31.1261   1
   2  -9  -6 20.9787 31.4621   1
  -2  -9   5 26.5277 33.0479   1
   2  -9  -5 52.3185 32.6738   1
   2  -9  -4 78.2840 34.0301   1
  -2  -9   4 129.825 38.5621   1
  -2  -9   3 112.029 35.9624   1
   2  -9  -3 44.0357 31.6724   1
  -2  -9   2 171.614 37.0038   1
   2  -9  -2 169.072 36.1677   1
  -2  -9   1 99.2994 30.9813   1
   2  -9  -1 59.6902 33.7148   1
   2  -9   0 145.803 35.4807   1
  -2  -9   0 155.426 32.3617   1
   2  -9   1 57.4087 35.7209   1
  -2  -9  -1 101.744 29.3383   1
  -2  -9  -2 33.2135 25.8101   1
   2  -9   2 57.3079 37.2214   1
  -2  -9  -3 20.0346 25.5448   1
   2  -9   3 65.3430 40.6703   1
   2  -9   4 154.302 44.3667   1
  -2  -9  -4 87.0807 29.4020   1
  -2  -9  -5-212.283 107.700   1
   2  -9   5-29.5576 40.9207   1
   2  -9   6 33.8210 43.3780   1
  -2  -9  -6-27.1802 106.624   1
  -2  -9  -6 28.9756 26.3711   1
  -2  -9  -7 71.5028 26.4500   1
  -2  -9  -7 227.820 103.501   1
   2  -9   7 4.62449 38.4448   1
   2  -9   8 60.4009 37.0802   1
  -2  -9  -8 185.332 106.154   1
  -2  -9  -8 46.4446 23.8973   1
   2  -9   9 17.6827 39.6377   1
  -2  -9  -9 65.3513 23.7460   1
  -2  -9  -9 106.982 109.925   1
   2  -9  10 18.7670 40.2290   1
  -2  -9 -10 55.5311 26.9615   1
  -2  -9 -10 147.881 100.931   1
   2  -9  11 33.9995 41.3126   1
  -2  -9 -11-50.9557 95.9463   1
  -2  -9 -11 80.4324 30.0272   1
  -2  -9 -12 42.6055 28.4214   1
   2  -9  12 9.27286 40.9268   1
  -2  -9 -12 45.5793 98.8525   1
   2  -9  13 20.5335 44.6103   1
  -2  -9 -13 80.8366 104.638   1
  -2  -9 -13 67.7092 28.5826   1
   2  -8 -18 18.8104 63.7893   1
   2  -8 -17 89.6988 65.4726   1
   2  -8 -17-1.37099 31.2333   1
   2  -8 -16 44.1741 61.9201   1
  -2  -8  16-82.0829 52.0353   1
   2  -8 -16 28.6570 33.7588   1
   2  -8 -15-10.7161 31.7553   1
   2  -8 -15 2.68582 62.2972   1
  -2  -8  15-68.3594 52.8516   1
   2  -8 -14 23.4466 67.8847   1
   2  -8 -14 77.3819 34.9695   1
  -2  -8  14 57.9139 59.6963   1
  -2  -8  13 106.256 59.6092   1
   2  -8 -13 69.2760 37.0399   1
   2  -8 -13 87.0160 69.1484   1
  -2  -8  12 56.5922 58.1520   1
   2  -8 -12 70.9887 38.0555   1
   2  -8 -12 17.7592 69.5258   1
  -2  -8  11-18.2849 54.7633   1
   2  -8 -11-44.5926 75.0196   1
   2  -8 -10 284.309 78.2487   1
   2  -8 -10 93.2271 33.9530   1
  -2  -8  10 73.4957 58.6632   1
  -2  -8   9 34.4727 52.4633   1
   2  -8  -9 24.5622 68.7753   1
  -2  -8   8 77.4063 46.2737   1
   2  -8  -8 93.0741 36.9572   1
   2  -8  -8 16.8319 68.4356   1
  -2  -8   7 35.4786 42.3445   1
   2  -8  -7 17.2920 37.9895   1
   2  -8  -7 163.584 78.3873   1
  -2  -8   6 212.993 42.5872   1
   2  -8  -6 111.775 40.1692   1
   2  -8  -6 117.754 78.5283   1
  -2  -8   5 102.268 37.8709   1
   2  -8  -5 96.5533 41.3528   1
  -2  -8   4 81.4043 38.9302   1
   2  -8  -4 168.331 45.5591   1
  -2  -8   3 53.2020 42.6554   1
   2  -8  -3 106.603 40.0390   1
  -2  -8   2 76.7715 38.7977   1
   2  -8  -2 190.392 45.0050   1
   2  -8  -1 101.444 41.3263   1
  -2  -8   1 43.8594 34.9039   1
  -2  -8   0 120.609 36.4081   1
   2  -8   0 122.230 41.3135   1
   2  -8   1 136.150 41.7898   1
  -2  -8  -1 73.4888 32.6941   1
   2  -8   2 49.0519 44.7366   1
  -2  -8  -2 155.836 33.0135   1
   2  -8   3 27.7363 47.1678   1
  -2  -8  -3 101.505 34.3467   1
  -2  -8  -4 161.605 116.748   1
   2  -8   4 71.9610 49.7779   1
  -2  -8  -4 37.9700 33.5717   1
  -2  -8  -5 68.6824 33.2661   1
   2  -8   5 213.930 53.3634   1
  -2  -8  -5 121.816 132.245   1
   2  -8   6 129.758 46.1362   1
  -2  -8  -6 65.7334 31.4119   1
  -2  -8  -6 361.534 134.873   1
  -2  -8  -7 72.5547 121.542   1
  -2  -8  -7 22.1908 28.1487   1
   2  -8   7 14.1009 42.4902   1
   2  -8   8 30.0454 44.6404   1
  -2  -8  -8 13.2962 112.735   1
  -2  -8  -8 2.36602 25.8102   1
  -2  -8  -9 172.098 34.9269   1
  -2  -8  -9 115.505 115.901   1
   2  -8   9 60.9527 47.3389   1
   2  -8  10 30.3083 47.4758   1
  -2  -8 -10 40.1539 32.3264   1
  -2  -8 -10 113.147 109.575   1
   2  -8  11 72.4963 51.1864   1
  -2  -8 -11-12.1819 31.8767   1
  -2  -8 -11-50.9516 111.552   1
  -2  -8 -12 145.404 33.8966   1
   2  -8  12 101.231 57.5858   1
  -2  -8 -12 79.0433 113.839   1
   2  -8  13 124.315 61.4799   1
  -2  -8 -13-138.562 103.786   1
   2  -8  14-60.2727 56.9725   1
  -2  -8 -14-15.7595 106.628   1
  -2  -8 -15-21.3221 101.140   1
   2  -8  15 60.1130 59.3385   1
   2  -8  16 22.8771 62.6256   1
  -2  -8 -16 53.5293 103.797   1
  -2  -8 -17 54.2582 100.780   1
   2  -8  17 63.5646 62.9548   1
   2  -8  18 120.875 62.9451   1
  -2  -8 -18 184.494 99.3173   1
   2  -7 -21-8.70202 57.4304   1
   2  -7 -19 137.000 56.2552   1
   2  -7 -18 127.728 64.7993   1
   2  -7 -17-69.2309 68.1705   1
   2  -7 -16-19.3316 72.2794   1
   2  -7 -15 140.027 69.0477   1
   2  -7 -15 220.740 43.5993   1
   2  -7 -14-54.5814 66.3435   1
  -2  -7  14-41.3101 61.0935   1
   2  -7 -13 133.112 67.1422   1
   2  -7 -13 120.432 43.6547   1
  -2  -7  13 93.1110 66.9896   1
  -2  -7  12 268.809 70.6364   1
   2  -7 -12 319.075 48.6435   1
   2  -7 -12 215.059 73.2273   1
  -2  -7  11 561.950 77.4133   1
   2  -7 -11 569.748 53.3533   1
   2  -7 -11 486.249 81.0749   1
   2  -7 -10 514.539 47.3003   1
   2  -7 -10 739.926 86.4021   1
  -2  -7  10 741.816 76.0317   1
   2  -7  -9 545.605 87.0212   1
  -2  -7   9 472.922 72.4903   1
   2  -7  -9 462.104 44.8169   1
  -2  -7   8 306.374 65.1729   1
   2  -7  -8 424.048 46.4657   1
   2  -7  -7 206.109 45.2634   1
  -2  -7   7 227.750 54.6226   1
   2  -7  -7 67.5679 66.0208   1
  -2  -7   6 127.716 46.3766   1
   2  -7  -6 192.296 48.3611   1
   2  -7  -6 180.981 74.8497   1
  -2  -7   5 196.230 44.4909   1
   2  -7  -5 187.834 47.8635   1
  -2  -7   4 114.918 40.2612   1
   2  -7  -4 229.931 50.2487   1
   2  -7  -3 129.792 44.6934   1
  -2  -7   3 233.459 46.8934   1
  -2  -7   2 247.749 45.4692   1
   2  -7  -2 69.3358 45.6363   1
   2  -7  -1 47.7719 46.1971   1
  -2  -7   1 115.021 40.8793   1
  -2  -7   0 200.494 40.4249   1
   2  -7   0 220.656 47.9503   1
   2  -7   1 129.259 45.9037   1
  -2  -7  -1 75.5659 36.1739   1
   2  -7   2 193.634 53.5621   1
  -2  -7  -2 50.4983 34.7525   1
  -2  -7  -3 472.278 42.2186   1
   2  -7   3 150.249 55.9306   1
   2  -7   4 208.375 58.3699   1
  -2  -7  -4 363.392 134.867   1
  -2  -7  -4 220.339 40.5772   1
   2  -7   5 16.2455 51.6751   1
  -2  -7  -5 203.071 131.781   1
  -2  -7  -5 117.705 36.9110   1
   2  -7   6 8.09502 50.3550   1
  -2  -7  -6 93.4098 33.8181   1
  -2  -7  -6 76.2646 131.850   1
   2  -7   7 130.253 52.5825   1
  -2  -7  -7 100.622 34.4621   1
  -2  -7  -7 35.9902 128.713   1
  -2  -7  -8 408.308 129.262   1
   2  -7   8 195.745 55.4063   1
  -2  -7  -8 208.171 40.0576   1
  -2  -7  -9 158.403 125.450   1
  -2  -7  -9 217.918 40.2916   1
  -2  -7 -10 453.304 43.5354   1
  -2  -7 -10 385.029 136.699   1
   2  -7  10 359.033 62.3232   1
   2  -7  11 209.629 68.0663   1
  -2  -7 -11 259.028 134.807   1
   2  -7  12 103.420 68.9740   1
  -2  -7 -12 155.810 134.211   1
  -2  -7 -13-72.8429 120.528   1
   2  -7  13 74.1651 70.6494   1
  -2  -7 -14 93.0490 121.351   1
   2  -7  14-13.7028 69.7589   1
   2  -7  15 125.337 74.4474   1
  -2  -7 -15-14.9478 114.383   1
   2  -7  16 97.8122 70.8484   1
   2  -7  16-9.26433 120.614   1
  -2  -7 -16 185.708 111.763   1
   2  -7  17 97.2763 69.9654   1
  -2  -7 -17 136.059 107.674   1
   2  -7  17-13.0933 110.499   1
   2  -7  18-55.3264 63.7698   1
  -2  -7 -18-77.8685 90.9189   1
   2  -7  18-9.18489 112.116   1
   2  -7  19-42.0975 59.6892   1
   2  -7  19 55.1755 107.537   1
  -2  -7 -19-38.9428 90.6780   1
  -2  -7 -20-64.2479 81.5080   1
   2  -7  20 2.51840 56.8178   1
   2  -7  20-52.2271 97.6503   1
  -2  -7 -21 69.4961 84.2419   1
   2  -7  21 58.2890 101.193   1
   2  -6 -23 44.0056 86.3453   1
   2  -6 -22-12.2462 82.0482   1
   2  -6 -21 60.4384 84.3807   1
   2  -6 -20 52.2882 85.0298   1
   2  -6 -19-25.5437 78.3416   1
   2  -6 -18-26.1375 75.3965   1
   2  -6 -17-22.5368 67.9343   1
   2  -6 -16 105.617 63.0620   1
   2  -6 -15 78.8041 49.6878   1
   2  -6 -14 312.496 71.3222   1
   2  -6 -13 569.447 87.1693   1
   2  -6 -13 775.872 58.5007   1
   2  -6 -12 1278.74 64.0765   1
   2  -6 -12 893.473 82.9113   1
  -2  -6  11 725.759 77.0194   1
   2  -6 -11 1028.18 60.5955   1
   2  -6 -10 198.858 72.7460   1
   2  -6 -10 255.192 53.4759   1
  -2  -6  10 289.236 74.0154   1
  -2  -6   9 468.216 73.9221   1
   2  -6  -9 457.126 75.1308   1
   2  -6  -9 347.807 49.5487   1
  -2  -6   8 145.419 66.3326   1
   2  -6  -8 81.2969 42.4696   1
   2  -6  -8 128.366 74.1066   1
  -2  -6   7 94.8278 59.8543   1
   2  -6  -7 223.089 70.5184   1
   2  -6  -7 175.973 44.0268   1
   2  -6  -6 402.507 50.8078   1
   2  -6  -6 313.313 64.2795   1
  -2  -6   6 223.655 53.9242   1
  -2  -6   5 238.640 46.4187   1
   2  -6  -5 440.056 64.3308   1
  -2  -6   4 204.239 41.6396   1
   2  -6  -4 256.985 51.5239   1
   2  -6  -3 292.810 54.1460   1
  -2  -6   3 151.071 40.0200   1
   2  -6  -2 172.982 48.8670   1
  -2  -6   2 286.119 45.1165   1
  -2  -6   1 519.120 44.9381   1
   2  -6  -1 281.244 49.1634   1
   2  -6   0 693.972 53.5947   1
  -2  -6   0 576.166 43.2342   1
   2  -6   1 199.541 49.1010   1
  -2  -6  -1 177.984 37.5601   1
   2  -6   2 154.002 55.4124   1
  -2  -6  -2 107.775 36.2550   1
   2  -6   3 252.938 56.8208   1
  -2  -6  -3 464.784 124.721   1
  -2  -6  -3 268.461 40.3813   1
  -2  -6  -4 447.963 133.818   1
  -2  -6  -4 325.280 38.6141   1
  -2  -6  -5 581.879 132.229   1
  -2  -6  -5 295.371 35.7802   1
   2  -6   5 367.271 54.3833   1
   2  -6   6 305.056 54.5302   1
  -2  -6  -6 548.818 129.918   1
  -2  -6  -6 267.815 38.4568   1
   2  -6   7 55.0917 56.6111   1
  -2  -6  -7 133.241 40.7522   1
  -2  -6  -7 89.4340 122.260   1
   2  -6   8 32.7471 58.7215   1
  -2  -6  -8 139.551 40.2125   1
  -2  -6  -8 68.2671 116.980   1
   2  -6   9 166.954 65.6622   1
  -2  -6  -9 297.789 133.588   1
  -2  -6  -9 181.397 41.9568   1
   2  -6  10 104.903 74.2097   1
  -2  -6 -10 29.1265 135.725   1
  -2  -6 -11 338.454 143.061   1
   2  -6  11 419.438 82.0654   1
   2  -6  11 187.888 147.857   1
   2  -6  12 215.251 136.561   1
   2  -6  12 719.616 91.3862   1
   2  -6  13 731.265 93.6798   1
  -2  -6 -13 880.654 144.786   1
   2  -6  13 342.531 143.085   1
   2  -6  14 323.842 88.6251   1
  -2  -6 -14 345.816 131.370   1
   2  -6  14 131.645 136.673   1
   2  -6  15 74.8607 83.4427   1
  -2  -6 -15 78.8536 120.769   1
   2  -6  15-127.164 127.039   1
   2  -6  16-12.0785 117.106   1
   2  -6  16 128.903 78.3393   1
   2  -6  17-119.171 108.178   1
   2  -6  17-26.6556 72.4566   1
   2  -6  18-122.141 112.406   1
  -2  -6 -18-109.690 93.7959   1
  -2  -6 -19-44.8728 95.0837   1
   2  -6  19-8.90851 100.887   1
   2  -6  20-97.4779 113.049   1
  -2  -6 -20 58.7635 93.1877   1
  -2  -6 -21-70.4127 88.9420   1
   2  -6  21 5.32580 118.969   1
   2  -6  22-98.4005 107.264   1
  -2  -6 -22 28.8946 86.2815   1
   2  -6  23 173.004 116.139   1
  -2  -6 -23 75.9574 84.1266   1
   2  -5 -25 282.823 126.324   1
   2  -5 -24 114.236 109.068   1
   2  -5 -23 147.677 110.633   1
   2  -5 -22 33.1107 108.483   1
   2  -5 -21 35.0901 109.041   1
   2  -5 -20 106.311 112.574   1
   2  -5 -19-15.0764 108.652   1
   2  -5 -18-41.1103 105.425   1
   2  -5 -17 27.7917 103.158   1
   2  -5 -16 58.3170 99.0809   1
   2  -5 -15 194.072 92.5293   1
   2  -5 -14 369.584 88.8718   1
   2  -5 -13 412.060 82.6627   1
   2  -5 -12 282.055 68.9065   1
   2  -5 -11 275.887 52.8174   1
   2  -5 -11 185.338 44.2857   1
   2  -5 -10 998.965 59.7142   1
   2  -5 -10 756.510 68.2615   1
  -2  -5   9 361.743 63.4678   1
   2  -5  -9 546.144 64.3511   1
   2  -5  -9 414.334 55.0120   1
   2  -5  -8 1269.20 66.6938   1
   2  -5  -8 1479.78 64.1019   1
   2  -5  -7 394.951 45.9451   1
   2  -5  -7 644.918 60.9119   1
   2  -5  -6 537.803 50.4406   1
  -2  -5   6 550.326 61.3613   1
   2  -5  -6 560.076 62.9729   1
   2  -5  -5 408.982 51.5777   1
  -2  -5   5 271.139 55.2085   1
   2  -5  -5 310.156 52.1310   1
   2  -5  -4 399.661 56.1888   1
  -2  -5   4 447.735 46.8539   1
   2  -5  -3 877.456 60.7632   1
  -2  -5   3 669.133 44.5537   1
  -2  -5   2 816.199 50.5095   1
   2  -5  -2 784.022 56.5946   1
   2  -5  -1 642.201 57.5228   1
  -2  -5   1 624.671 46.1259   1
  -2  -5   0 1418.78 49.3526   1
   2  -5   0 1342.75 60.4099   1
   2  -5   1 748.502 57.9190   1
  -2  -5  -1 845.493 45.2695   1
  -2  -5  -2 1537.92 50.2522   1
   2  -5   2 702.179 63.5826   1
  -2  -5  -3 1893.14 152.149   1
   2  -5   3 1512.13 74.8629   1
  -2  -5  -4 336.871 36.5079   1
  -2  -5  -4 500.807 125.773   1
   2  -5   4 491.432 56.5552   1
  -2  -5  -5 531.595 127.673   1
   2  -5   5 682.167 58.4419   1
  -2  -5  -6 1504.75 131.276   1
   2  -5   6 1155.63 67.5318   1
  -2  -5  -6 1276.66 48.5999   1
  -2  -5  -7 524.998 43.2900   1
  -2  -5  -7 851.577 130.790   1
   2  -5   7 434.691 126.789   1
   2  -5   8 406.347 65.8919   1
   2  -5   8 136.585 120.164   1
  -2  -5  -9 807.112 139.088   1
   2  -5   9 347.109 120.877   1
   2  -5   9 756.145 81.5918   1
   2  -5  10 874.533 87.3645   1
   2  -5  10 434.046 121.269   1
   2  -5  11 26.8933 118.324   1
   2  -5  11 368.043 85.5763   1
   2  -5  12 417.963 90.7972   1
  -2  -5 -12 444.544 139.147   1
   2  -5  12 247.162 134.669   1
   2  -5  13 434.285 92.3930   1
   2  -5  13 599.251 154.156   1
  -2  -5 -13 702.670 137.686   1
   2  -5  14 743.723 94.4465   1
   2  -5  14 644.381 151.455   1
  -2  -5 -14 814.730 138.684   1
   2  -5  15 739.425 95.1668   1
  -2  -5 -15 815.906 138.133   1
   2  -5  15 731.238 166.063   1
  -2  -5 -16 942.621 133.806   1
   2  -5  16 390.474 157.218   1
  -2  -5 -17 545.836 120.070   1
   2  -5  17 127.472 152.547   1
   2  -5  18 423.583 158.824   1
  -2  -5 -18 230.871 111.441   1
   2  -5  19 5.36456 141.222   1
  -2  -5 -19 96.7737 99.6577   1
   2  -5  20-89.3327 138.686   1
  -2  -5 -20-25.8921 97.2631   1
   2  -5  21 34.6354 134.391   1
  -2  -5 -21 72.8778 101.544   1
   2  -5  22-18.9289 131.749   1
  -2  -5 -22-80.1569 85.9134   1
  -2  -5 -23 50.3242 94.0133   1
   2  -5  23-59.0654 123.304   1
  -2  -5 -24 71.7574 94.1607   1
   2  -5  24 90.7236 136.220   1
  -2  -5 -25 5.85365 94.5685   1
   2  -5  25 143.954 137.701   1
   2  -4 -27 257.325 151.084   1
   2  -4 -26-61.0460 139.666   1
   2  -4 -25-14.1116 137.724   1
   2  -4 -24 313.341 150.558   1
   2  -4 -23 75.3686 159.510   1
   2  -4 -22 407.274 160.240   1
   2  -4 -21-48.4108 148.288   1
   2  -4 -20 361.312 153.856   1
   2  -4 -19 300.144 151.512   1
   2  -4 -18 239.615 146.771   1
   2  -4 -17 180.968 134.780   1
   2  -4 -16 151.420 129.497   1
   2  -4 -15 217.411 121.804   1
   2  -4 -14 393.037 114.624   1
   2  -4 -13 288.236 105.588   1
   2  -4 -12 435.614 97.6638   1
   2  -4 -11 27.9307 84.3079   1
   2  -4 -10 551.752 78.6603   1
   2  -4  -9 244.149 65.9634   1
   2  -4  -9-16.7560 47.6386   1
   2  -4  -8 251.444 52.1064   1
   2  -4  -8 138.878 57.1598   1
   2  -4  -7 1221.82 62.1563   1
   2  -4  -6 1897.10 58.5075   1
   2  -4  -6 1804.90 60.6067   1
  -2  -4   6 1592.92 71.2891   1
   2  -4  -5 1697.18 61.3435   1
  -2  -4   5 1881.81 76.2331   1
  -2  -4   4 1086.15 63.9867   1
   2  -4  -4 740.857 48.0728   1
   2  -4  -3 2857.02 78.7608   1
  -2  -4   3 2279.28 57.6537   1
   2  -4  -2 2693.78 78.3857   1
  -2  -4   2 2144.09 51.0076   1
  -2  -4   1 1315.96 51.0630   1
   2  -4  -1 1199.39 68.1922   1
  -2  -4   0 1409.64 45.7607   1
   2  -4   0 1443.73 65.1357   1
  -2  -4  -1 1480.32 45.8612   1
   2  -4   1 1248.97 67.5610   1
  -2  -4  -2 5102.00 66.3856   1
  -2  -4  -2 5544.02 181.727   1
  -2  -4  -3 6146.98 184.232   1
   2  -4   3 5281.01 145.770   1
  -2  -4  -4 2813.34 55.9726   1
  -2  -4  -4 2555.29 156.709   1
   2  -4   4 1942.59 71.2580   1
   2  -4   4 1787.09 118.701   1
   2  -4   5 3099.06 140.683   1
  -2  -4  -5 3227.12 57.5885   1
   2  -4   5 3379.17 86.9414   1
  -2  -4  -5 4039.26 159.836   1
  -2  -4  -6 5579.88 182.514   1
   2  -4   6 3892.69 93.5919   1
   2  -4   7 1703.68 141.332   1
  -2  -4  -7 2466.88 162.656   1
   2  -4   7 1944.43 88.7097   1
  -2  -4  -8-105.167 129.226   1
   2  -4   8-21.5925 122.740   1
   2  -4   9 133.523 126.549   1
  -2  -4  -9 76.0487 130.398   1
   2  -4   9 82.8636 77.1503   1
   2  -4  10 298.162 136.371   1
  -2  -4 -10 196.490 121.749   1
   2  -4  10 380.503 85.7337   1
   2  -4  11 286.240 140.700   1
   2  -4  11 306.105 79.3645   1
   2  -4  12 496.897 152.490   1
  -2  -4 -12 315.698 108.879   1
   2  -4  12 346.494 78.0253   1
   2  -4  13 715.137 164.534   1
  -2  -4 -13 846.955 118.167   1
   2  -4  14 509.361 165.988   1
  -2  -4 -14 713.795 117.709   1
   2  -4  15 243.423 166.303   1
  -2  -4 -15 205.105 110.534   1
  -2  -4 -16 244.352 112.705   1
   2  -4  16 237.104 169.732   1
  -2  -4 -17 301.264 114.938   1
   2  -4  17-26.6911 178.411   1
   2  -4  18 633.201 187.614   1
  -2  -4 -18 58.7007 114.228   1
   2  -4  19 359.302 174.234   1
  -2  -4 -19 222.551 117.135   1
  -2  -4 -20 187.816 115.836   1
   2  -4  20-12.3197 176.499   1
  -2  -4 -21 337.995 123.406   1
   2  -4  21 97.3396 166.081   1
  -2  -4 -22-111.485 107.378   1
   2  -4  22 317.921 169.917   1
   2  -4  23-21.1199 156.154   1
  -2  -4 -23-47.1363 97.9709   1
   2  -4  24 161.696 157.121   1
  -2  -4 -24-87.0201 71.5271   1
   2  -4  25 175.474 154.858   1
  -2  -4 -25-33.3136 61.9380   1
   2  -4  26-213.545 138.578   1
  -2  -4 -26 69.7133 62.6451   1
   2  -4  27-41.3912 139.261   1
  -2  -4 -27 153.169 64.7257   1
   2  -3 -28 494.594 208.641   1
   2  -3 -27-353.396 190.350   1
   2  -3 -26 112.050 204.787   1
   2  -3 -25 8.86594 215.718   1
   2  -3 -24 25.2061 204.085   1
   2  -3 -23-15.8912 211.568   1
   2  -3 -22 127.430 209.617   1
   2  -3 -21 296.221 227.011   1
   2  -3 -20 125.709 220.927   1
   2  -3 -19 334.045 218.534   1
   2  -3 -18 437.912 214.436   1
   2  -3 -17 309.951 203.001   1
   2  -3 -16 507.968 186.168   1
   2  -3 -15-280.577 172.502   1
   2  -3 -14 202.119 164.944   1
   2  -3 -13 179.045 153.161   1
   2  -3 -12 330.772 150.574   1
   2  -3 -11 210.046 139.547   1
   2  -3 -10 175.574 135.302   1
   2  -3  -9 468.965 131.168   1
   2  -3  -8 1362.84 131.681   1
   2  -3  -7 944.144 121.043   1
   2  -3  -7 1186.43 62.3410   1
   2  -3  -6 2236.42 72.4876   1
   2  -3  -6 1771.19 111.807   1
   2  -3  -5 4363.66 76.4763   1
   2  -3  -5 4058.82 101.487   1
   2  -3  -4 1647.37 63.4277   1
   2  -3  -4 961.500 54.9907   1
   2  -3  -3 2054.80 71.8756   1
  -2  -3   3 1547.28 63.1877   1
   2  -3  -2 2308.32 77.8668   1
  -2  -3   2 1641.71 49.7948   1
  -2  -3   1 5296.71 54.9380   1
   2  -3  -1 6330.29 90.6982   1
  -2  -3   0 4852.13 52.1671   1
   2  -3   0 5947.80 85.8947   1
  -2  -3  -1 9108.86 192.314   1
  -2  -3  -1 9320.01 67.2494   1
   2  -3   1 11160.6 155.589   1
  -2  -3  -2 2421.82 160.051   1
   2  -3   2 3215.69 140.941   1
  -2  -3  -3 3272.00 49.9598   1
  -2  -3  -3 6604.12 192.530   1
  -2  -3  -4 1354.86 140.219   1
   2  -3   4 1225.45 148.727   1
   2  -3   4 1371.45 70.5271   1
   2  -3   5 5320.34 188.452   1
   2  -3   5 5209.37 98.0158   1
  -2  -3  -5 6262.61 192.274   1
   2  -3   6 6102.69 201.389   1
  -2  -3  -6 7297.54 204.965   1
   2  -3   7 3291.64 185.900   1
  -2  -3  -7 3656.98 174.667   1
   2  -3   7 2939.12 103.796   1
   2  -3   8 807.181 163.893   1
  -2  -3  -8 623.916 134.592   1
   2  -3   9 409.076 82.6453   1
   2  -3   9 720.644 162.013   1
   2  -3  10 535.083 162.755   1
   2  -3  10 398.580 79.2624   1
   2  -3  11 488.806 160.563   1
  -2  -3 -11 203.579 102.700   1
   2  -3  12 12.5118 154.594   1
  -2  -3 -12 17.8950 97.1031   1
   2  -3  13 84.8280 156.262   1
  -2  -3 -13 45.5648 97.0624   1
   2  -3  14 552.317 173.447   1
  -2  -3 -14 387.404 105.736   1
   2  -3  15 951.373 188.261   1
  -2  -3 -15 922.409 116.842   1
  -2  -3 -16 238.983 115.306   1
   2  -3  16 428.961 186.441   1
  -2  -3 -17 276.569 119.926   1
   2  -3  17 464.572 199.020   1
  -2  -3 -18 353.722 135.742   1
   2  -3  18 680.688 200.183   1
   2  -3  19-288.792 186.661   1
  -2  -3 -19-116.395 113.581   1
   2  -3  20 32.9353 194.737   1
  -2  -3 -20 47.5344 104.130   1
   2  -3  21 247.701 208.925   1
  -2  -3 -21 33.8401 81.3931   1
   2  -3  22-115.048 190.243   1
  -2  -3 -22 55.3849 72.8748   1
   2  -3  23-97.5246 176.254   1
  -2  -3 -24-3.93637 86.2415   1
   2  -3  24 711.134 184.763   1
   2  -3  25 121.933 166.988   1
  -2  -3 -25 32.4613 90.3980   1
   2  -3  26-211.107 146.260   1
  -2  -3 -26 30.8792 95.5925   1
   2  -3  27-43.8052 148.938   1
  -2  -3 -27 32.5081 92.7415   1
   2  -3  28-172.508 135.888   1
  -2  -3 -28 51.2210 94.5497   1
   2  -2 -29 286.074 199.877   1
  -2  -2  29 139.759 103.233   1
   2  -2 -28 800.211 216.039   1
  -2  -2  28 11.3282 108.213   1
   2  -2 -27 317.121 217.118   1
  -2  -2  27 98.3162 114.442   1
   2  -2 -26-151.339 196.139   1
  -2  -2  26-296.565 132.229   1
   2  -2 -25 36.0552 217.642   1
  -2  -2  25-158.305 150.515   1
   2  -2 -24-222.340 223.161   1
   2  -2 -23 361.987 241.324   1
   2  -2 -22 1212.53 265.707   1
   2  -2 -21 1891.13 292.703   1
   2  -2 -20 1622.32 284.964   1
   2  -2 -19 442.499 239.714   1
   2  -2 -18-183.028 209.493   1
   2  -2 -17 132.410 205.840   1
   2  -2 -16 133.695 204.072   1
   2  -2 -15 57.3369 192.017   1
   2  -2 -14 424.379 187.462   1
   2  -2 -13 276.482 175.235   1
   2  -2 -12 54.5557 167.598   1
   2  -2 -11 348.178 163.742   1
   2  -2 -10 181.169 162.720   1
   2  -2  -9 433.820 144.544   1
   2  -2  -8 443.311 151.006   1
   2  -2  -7 1655.19 141.819   1
   2  -2  -5 2352.27 66.3510   1
   2  -2  -4 1592.97 58.3964   1
   2  -2  -3 2100.12 58.1837   1
   2  -2  -2 414.250 56.3307   1
   2  -2  -1 879.219 57.8710   1
  -2  -2   1 992.855 35.8331   1
  -2  -2   0 8798.05 42.1578   1
   2  -2   0 8508.62 84.3558   1
   2  -2   0 8790.35 86.5075   1
  -2  -2  -1 1951.03 136.934   1
   2  -2   1 2278.27 67.0963   1
  -2  -2  -2 1741.14 134.795   1
   2  -2   2 1561.51 61.5453   1
   2  -2   2 1687.84 72.5024   1
   2  -2   3 4968.78 104.970   1
  -2  -2  -3 5611.90 156.081   1
  -2  -2  -4 1103.91 138.932   1
   2  -2   4 899.410 96.0824   1
   2  -2   4 1132.68 68.7424   1
  -2  -2  -5 6735.41 193.566   1
   2  -2   5 5434.75 107.004   1
   2  -2   6 4817.01 147.655   1
  -2  -2  -6 5649.15 186.217   1
   2  -2   7 1511.39 131.099   1
  -2  -2  -7 2174.54 149.007   1
   2  -2   7 1499.07 92.4562   1
   2  -2   8 2256.18 139.554   1
  -2  -2  -8 2129.73 139.489   1
   2  -2   9 240.011 126.549   1
  -2  -2  -9 266.297 112.462   1
  -2  -2 -10 769.057 114.424   1
   2  -2  10 1271.10 140.334   1
  -2  -2 -11 194.146 99.5950   1
   2  -2  11 305.519 128.988   1
  -2  -2 -12 130.792 100.302   1
   2  -2  12 112.753 130.420   1
   2  -2  13 146.793 135.734   1
  -2  -2 -13 355.759 106.497   1
  -2  -2 -14 563.745 110.443   1
   2  -2  14 141.079 136.454   1
  -2  -2 -15 139.850 97.5864   1
   2  -2  15 347.608 143.748   1
   2  -2  16-107.196 145.007   1
  -2  -2 -16-67.7326 88.3960   1
   2  -2  17 88.7233 151.283   1
  -2  -2 -17 52.4347 77.1212   1
   2  -2  18 112.084 168.020   1
  -2  -2 -18 252.759 77.5244   1
   2  -2  19 185.242 178.837   1
   2  -2  20 206.220 174.387   1
  -2  -2 -20 488.426 108.373   1
   2  -2  21 289.991 179.885   1
  -2  -2 -21 456.307 122.639   1
   2  -2  22-53.2707 167.268   1
  -2  -2 -22 61.0868 111.586   1
   2  -2  23-194.545 163.094   1
  -2  -2 -23 69.4629 112.864   1
   2  -2  24 318.300 171.953   1
  -2  -2 -24-29.4984 109.714   1
   2  -2  25 90.3029 154.038   1
  -2  -2 -25-46.7359 107.054   1
  -2  -2 -26-16.4131 106.650   1
  -2  -2 -27-114.695 99.1632   1
  -2  -2 -28 157.136 104.680   1
   2  -1 -29 43.5346 200.093   1
  -2  -1  29-31.2142 96.7696   1
   2  -1 -28 93.9983 211.738   1
  -2  -1  28 25.8928 113.101   1
   2  -1 -27 20.1399 224.268   1
  -2  -1  27 25.6775 113.679   1
   2  -1 -26-28.4005 216.085   1
  -2  -1  26 154.166 119.084   1
   2  -1 -25 308.810 232.807   1
  -2  -1  25 321.020 137.486   1
   2  -1 -24-314.513 210.630   1
  -2  -1  24 571.464 149.567   1
   2  -1 -23 24.4268 232.732   1
  -2  -1  23-173.030 150.452   1
   2  -1 -22 29.5582 241.153   1
  -2  -1  22-93.7675 159.459   1
   2  -1 -21-27.7522 227.796   1
  -2  -1  21 58.9634 183.116   1
  -2  -1  20 629.686 212.651   1
   2  -1 -20 640.032 255.878   1
   2  -1 -19 2034.41 270.909   1
   2  -1 -18 1669.20 254.532   1
   2  -1 -17 129.978 210.031   1
   2  -1 -16 159.006 197.198   1
   2  -1 -15 608.746 196.503   1
   2  -1 -14 584.175 200.738   1
   2  -1 -13 245.855 199.438   1
   2  -1 -12 288.013 200.728   1
   2  -1 -11 1001.94 182.308   1
   2  -1  -3 708.253 46.1931   1
   2  -1  -2 2538.76 50.6291   1
   2  -1  -1 792.872 48.9071   1
   2  -1  -1 175.168 68.1251   1
  -2  -1   0 291.948 107.878   1
   2  -1   0 369.984 71.6817   1
   2  -1   1 1308.29 85.8670   1
   2  -1   1 3830.03 63.2977   1
   2  -1   2 1612.32 80.9844   1
   2  -1   2 1790.46 50.9441   1
  -2  -1  -2 1727.99 114.872   1
  -2  -1  -3 991.660 120.409   1
   2  -1   3 935.933 59.5730   1
  -2  -1  -4 2303.57 139.104   1
   2  -1   4 1702.59 74.3170   1
  -2  -1  -5 1924.53 132.097   1
   2  -1   5 1467.57 77.1544   1
   2  -1   6 1312.81 82.5739   1
  -2  -1  -6 1931.95 130.631   1
   2  -1   7 2550.28 116.834   1
  -2  -1  -7 2208.24 126.992   1
   2  -1   8 1472.34 116.862   1
  -2  -1  -8 1592.43 120.763   1
   2  -1   9 1662.44 125.328   1
  -2  -1  -9 1081.32 116.822   1
   2  -1  10 687.079 121.285   1
  -2  -1 -10 843.707 116.529   1
  -2  -1 -11 686.193 117.995   1
   2  -1  11 479.488 123.012   1
  -2  -1 -12 59.1848 87.0086   1
   2  -1  12 47.9120 120.266   1
   2  -1  13 416.880 126.851   1
  -2  -1 -13 175.505 71.0633   1
   2  -1  14 675.105 130.507   1
  -2  -1 -14 196.213 69.3203   1
   2  -1  15 640.838 132.152   1
  -2  -1 -15 9.90120 78.3541   1
   2  -1  16 455.830 129.273   1
  -2  -1 -16 199.829 93.4151   1
   2  -1  17 286.885 137.220   1
  -2  -1 -17 308.224 111.208   1
   2  -1  18 532.828 150.836   1
  -2  -1 -18 565.763 122.591   1
   2  -1  19-4.84913 151.025   1
  -2  -1 -19 258.114 127.026   1
   2  -1  20 629.665 160.747   1
  -2  -1 -20 16.6803 123.845   1
  -2  -1 -21-168.251 122.623   1
   2  -1  21 162.083 151.663   1
   2  -1  22 175.793 145.684   1
  -2  -1 -22-107.818 116.818   1
   2  -1  23 73.0270 150.795   1
  -2  -1 -23-209.326 116.778   1
   2  -1  24-38.1610 137.885   1
  -2  -1 -24 78.8851 121.071   1
   2  -1  25-47.6094 137.043   1
  -2  -1 -25 44.3257 119.608   1
   2  -1  26 49.5588 140.352   1
  -2  -1 -26-17.5588 112.279   1
   2  -1  27-139.868 142.744   1
  -2  -1 -27-12.3437 114.471   1
   2  -1  28-102.103 129.533   1
  -2  -1 -28 123.367 111.710   1
   2  -1  29-56.9883 124.003   1
  -2  -1 -29 143.150 110.548   1
   2   0 -29-51.1582 197.870   1
  -2   0  29-18.1796 110.250   1
  -2   0  28 47.4646 115.200   1
   2   0 -28-107.046 198.483   1
  -2   0  27-87.5842 115.863   1
   2   0 -27 255.595 213.154   1
  -2   0  26-32.2367 122.989   1
   2   0 -26 109.636 210.136   1
   2   0 -25 26.7710 220.759   1
  -2   0  25 239.774 131.501   1
   2   0 -24 351.325 235.669   1
  -2   0  24 260.782 131.410   1
   2   0 -23 53.0983 227.817   1
  -2   0  23 18.1000 136.352   1
   2   0 -22 76.4808 228.492   1
  -2   0  22 159.631 146.370   1
   2   0 -21-79.4150 227.718   1
  -2   0  21 25.8375 146.855   1
  -2   0  20 94.3487 156.812   1
   2   0 -20 118.621 242.493   1
   2   0 -19 844.353 256.692   1
  -2   0  19 299.071 158.369   1
  -2   0  18 105.915 160.600   1
   2   0 -18 522.284 229.987   1
  -2   0  17 168.957 154.355   1
   2   0 -17 51.6640 212.035   1
  -2   0  16 33.1411 180.655   1
   2   0 -16 339.903 187.889   1
   2   0 -15 336.171 159.295   1
  -2   0   2 376.636 32.8701   1
  -2   0   1 1392.15 34.2238   1
   2   0  -1 1450.44 34.4963   1
   2   0   0 5257.31 47.5200   1
  -2   0   0 6326.33 47.3656   1
   2   0   1 1033.91 34.8322   1
  -2   0  -1 900.718 32.2242   1
   2   0   1 1967.55 96.9439   1
  -2   0  -1 841.875 96.2096   1
  -2   0  -2 392.639 105.427   1
   2   0   2 836.061 102.115   1
  -2   0  -2 785.419 47.1601   1
   2   0   2 546.817 46.9493   1
   2   0   3 393.802 99.5407   1
  -2   0  -3 553.655 103.577   1
   2   0   4 1437.22 105.370   1
  -2   0  -4 957.959 98.4693   1
   2   0   5 3547.03 120.627   1
  -2   0  -5 5785.71 131.740   1
   2   0   6 5495.44 138.034   1
  -2   0  -6 5866.51 134.223   1
  -2   0  -7 707.894 107.445   1
   2   0   7 1336.29 116.273   1
   2   0   8 1061.89 110.294   1
  -2   0  -8 1126.73 106.184   1
   2   0   9 4.52881 74.4772   1
  -2   0  -9 150.997 80.4829   1
   2   0  11 189.597 100.991   1
  -2   0 -11 408.775 99.8837   1
   2   0  12 489.008 111.480   1
  -2   0 -12 292.694 104.787   1
   2   0  13 768.273 121.902   1
  -2   0 -13 728.587 116.182   1
   2   0  14 3.16552 108.416   1
  -2   0 -14 127.405 109.668   1
   2   0  15 1645.89 135.173   1
  -2   0 -15 1350.39 126.874   1
   2   0  16 572.462 127.673   1
  -2   0 -16 701.219 121.048   1
   2   0  17 413.107 125.486   1
  -2   0 -17 449.992 122.217   1
   2   0  18 59.8293 127.276   1
  -2   0 -18 19.9219 123.451   1
   2   0  19 343.044 143.406   1
  -2   0 -19 696.657 139.019   1
   2   0  20-38.7216 137.499   1
  -2   0 -20 82.2256 133.025   1
   2   0  21 20.5653 147.673   1
  -2   0 -21 9.72356 133.500   1
   2   0  22-129.015 141.206   1
  -2   0 -22 297.231 142.204   1
   2   0  23 294.029 149.922   1
  -2   0 -23-54.2514 134.758   1
   2   0  24 190.437 140.955   1
  -2   0 -24 45.2692 139.873   1
  -2   0 -25 119.199 134.198   1
   2   0  25 74.6882 139.867   1
   2   0  26 19.5529 132.293   1
  -2   0 -26 81.2480 128.540   1
  -2   0 -27 314.942 128.071   1
   2   0  27-33.8288 120.080   1
   2   0  28 190.504 122.004   1
  -2   0 -28 315.146 124.455   1
   2   0  29-95.9717 111.960   1
  -2   0 -29-21.5059 111.748   1
  -2   1  29-162.544 119.245   1
   2   1 -29 207.124 190.487   1
  -2   1  28-63.9358 119.954   1
   2   1 -28-36.4896 181.763   1
  -2   1  27 67.8903 134.512   1
   2   1 -27-8.67616 189.490   1
  -2   1  26 153.132 132.039   1
   2   1 -26 146.937 209.590   1
  -2   1  25 11.0258 133.111   1
   2   1 -25-421.179 211.072   1
  -2   1  24 154.403 148.507   1
   2   1 -24 181.115 233.500   1
  -2   1  23 50.3256 144.637   1
   2   1 -23 77.2905 230.115   1
   2   1 -22-364.992 225.217   1
  -2   1  22-233.547 153.246   1
  -2   1  21 165.202 161.984   1
   2   1 -21-65.7757 218.618   1
   2   1 -20 115.666 212.608   1
  -2   1  20 691.427 172.376   1
  -2   1  19 837.477 167.771   1
   2   1 -19 321.754 166.620   1
  -2   1  18 1158.29 168.648   1
  -2   1  17 304.955 142.518   1
  -2   1  16 22.9833 129.556   1
  -2   1  15-18.7393 131.472   1
  -2   1  14 86.8951 134.381   1
  -2   1  13 283.163 151.138   1
  -2   1  12 174.932 159.061   1
  -2   1   4 2175.63 52.6803   1
  -2   1   3 474.832 44.9369   1
  -2   1   2 2677.47 51.3397   1
  -2   1   1 253.002 69.8844   1
  -2   1   1 804.831 50.3540   1
  -2   1   0 411.220 73.8906   1
   2   1   0 333.382 105.737   1
   2   1   0 377.993 9.76897   1
  -2   1  -1 1479.68 89.0614   1
  -2   1  -1 2302.87 56.5112   1
  -2   1  -2 1664.76 50.7999   1
   2   1   2 2249.77 110.422   1
  -2   1  -2 1661.05 82.8868   1
  -2   1  -3 1029.11 61.0629   1
  -2   1  -3 850.390 76.7537   1
   2   1   3 1225.15 123.360   1
  -2   1  -4 1339.79 88.7947   1
   2   1   4 1700.10 132.522   1
  -2   1  -4 1770.35 76.0706   1
   2   1   5 2421.85 138.215   1
  -2   1  -5 1331.42 73.8784   1
   2   1   6 1554.34 128.084   1
  -2   1  -7 2043.52 107.735   1
   2   1   7 2497.49 136.749   1
  -2   1  -8 1449.42 115.815   1
   2   1   8 1124.36 121.153   1
  -2   1  -9 1507.82 121.815   1
   2   1   9 1534.18 124.964   1
   2   1  10 677.304 122.415   1
  -2   1 -10 787.698 116.554   1
  -2   1 -11 638.888 115.114   1
   2   1  11 1001.73 132.284   1
  -2   1 -12 97.7644 114.660   1
   2   1  12 262.047 96.2933   1
  -2   1 -13 244.981 118.640   1
   2   1  13 258.576 74.4598   1
  -2   1 -14 516.472 125.894   1
  -2   1 -15 612.515 128.635   1
   2   1  15 137.026 97.6216   1
  -2   1 -16 281.354 125.756   1
   2   1  16 196.544 108.279   1
  -2   1 -17 195.629 129.781   1
   2   1  17 223.355 114.038   1
  -2   1 -18 684.966 147.716   1
   2   1  18 499.700 125.909   1
  -2   1 -19 609.306 151.874   1
   2   1  19 382.862 132.913   1
   2   1  20 76.1347 128.167   1
  -2   1 -20 301.186 155.754   1
  -2   1 -21 30.9778 150.967   1
   2   1  21 161.561 131.256   1
  -2   1 -22-16.3375 147.340   1
   2   1  22-80.5654 129.947   1
  -2   1 -23-97.4307 140.853   1
   2   1  23-143.543 129.572   1
  -2   1 -24 156.959 142.986   1
   2   1  24-33.7860 121.034   1
  -2   1 -25 37.9805 140.836   1
   2   1  25 23.7806 122.129   1
  -2   1 -26-251.799 127.631   1
   2   1  26 68.8778 123.974   1
  -2   1 -27-56.7965 133.200   1
   2   1  27-19.7395 120.969   1
  -2   1 -28-74.1502 132.644   1
   2   1  28-212.094 105.992   1
  -2   1 -29-123.707 120.772   1
   2   1  29-14.1394 110.432   1
  -2   2  29 7.08204 131.352   1
   2   2 -29-93.6584 179.040   1
  -2   2  28-135.941 121.399   1
   2   2 -28 291.473 188.241   1
  -2   2  27-124.462 133.608   1
   2   2 -27-61.4501 172.596   1
  -2   2  26-283.676 131.327   1
  -2   2  25 413.952 149.502   1
   2   2 -25-70.2865 143.413   1
  -2   2  24 425.950 158.893   1
   2   2 -24 346.292 158.307   1
  -2   2  23 10.9839 153.086   1
   2   2 -23-11.5088 96.9750   1
  -2   2  22 530.287 176.806   1
  -2   2  21 955.610 188.146   1
  -2   2  20 826.681 185.258   1
  -2   2  19 528.086 174.422   1
  -2   2  18-109.965 150.129   1
  -2   2  17 168.035 146.581   1
  -2   2  16 249.890 139.741   1
  -2   2  15 369.868 135.836   1
  -2   2  14 262.521 124.653   1
  -2   2  13 62.5031 118.205   1
  -2   2  12-4.95612 117.440   1
  -2   2  11 468.550 127.463   1
  -2   2  10 143.089 113.529   1
  -2   2   9 127.831 109.852   1
  -2   2   8 104.094 119.702   1
  -2   2   7 1312.15 125.550   1
  -2   2   6 3046.33 68.8334   1
  -2   2   5 2278.76 64.3039   1
  -2   2   4 1933.98 54.8902   1
  -2   2   3 2366.51 59.4678   1
  -2   2   2 621.032 56.0290   1
   2   2  -1 1032.88 40.2026   1
  -2   2   1 834.188 58.4532   1
  -2   2   0 7429.09 81.1395   1
   2   2   0 9031.13 46.1735   1
   2   2   1 1741.06 124.412   1
  -2   2  -1 2738.41 69.6055   1
   2   2   1 1979.01 27.0029   1
   2   2   2 939.698 119.498   1
  -2   2  -2 1153.88 58.1059   1
  -2   2  -3 4830.73 100.802   1
   2   2   3 4487.21 142.262   1
  -2   2  -3 4696.59 77.8446   1
   2   2   4 1011.83 126.462   1
  -2   2  -4 893.425 91.2261   1
  -2   2  -5 5229.02 133.453   1
   2   2   5 6594.25 185.060   1
  -2   2  -6 3711.80 132.798   1
   2   2   6 4325.67 176.606   1
  -2   2  -6 3591.05 109.041   1
  -2   2  -7 1726.72 126.685   1
   2   2   7 2185.47 151.653   1
  -2   2  -7 1629.11 92.9342   1
  -2   2  -8 2373.98 133.869   1
   2   2   8 2355.69 149.127   1
  -2   2  -9 450.587 116.171   1
   2   2   9 296.062 120.207   1
   2   2  10 1205.86 124.865   1
  -2   2 -10 957.792 127.488   1
   2   2  11 199.529 103.579   1
  -2   2 -11 458.052 124.347   1
   2   2  12 91.3698 107.570   1
  -2   2 -12 199.876 123.746   1
   2   2  13 549.341 116.974   1
  -2   2 -13 208.884 125.202   1
   2   2  14 400.202 119.423   1
  -2   2 -14 656.543 141.294   1
  -2   2 -15 87.3059 133.342   1
   2   2  15 100.379 103.779   1
  -2   2 -16 221.733 140.277   1
   2   2  16 56.8111 87.4135   1
  -2   2 -17 115.553 149.346   1
   2   2  17 77.9085 73.0392   1
  -2   2 -18 377.279 168.454   1
  -2   2 -19 68.9745 171.762   1
   2   2  19 137.277 103.091   1
   2   2  20 656.028 133.116   1
  -2   2 -20 240.752 179.689   1
  -2   2 -21 94.3780 174.982   1
   2   2  21 93.8919 127.327   1
  -2   2 -22 198.444 167.667   1
   2   2  22 504.636 132.874   1
  -2   2 -23-200.570 157.929   1
   2   2  23-35.2982 114.879   1
  -2   2 -24-126.129 152.557   1
   2   2  24 297.893 124.413   1
  -2   2 -25-22.0026 144.653   1
   2   2  25 67.0947 110.701   1
  -2   2 -26 38.3508 157.752   1
   2   2  26 124.020 112.519   1
  -2   2 -27-160.176 143.042   1
   2   2  27-67.9842 101.554   1
  -2   2 -28-116.949 142.989   1
   2   2  28 103.647 109.168   1
  -2   3  28 28.9396 131.029   1
   2   3 -28 25.0515 120.143   1
  -2   3  27-34.7355 134.888   1
   2   3 -27-26.5387 54.7110   1
  -2   3  26 46.6209 136.167   1
  -2   3  25-140.221 140.943   1
  -2   3  24 243.512 150.234   1
  -2   3  23 29.0116 150.189   1
  -2   3  22-93.7896 154.378   1
  -2   3  21-47.0874 157.480   1
  -2   3  20 207.762 162.641   1
  -2   3  19 536.076 160.536   1
  -2   3  18 201.305 157.665   1
  -2   3  17 269.988 161.415   1
  -2   3  16 171.221 145.336   1
  -2   3  15 277.995 140.449   1
  -2   3  14 368.526 131.789   1
  -2   3  13 85.4422 121.550   1
  -2   3  12 101.073 118.682   1
  -2   3  11 163.763 114.489   1
  -2   3  10 171.150 111.816   1
  -2   3   9 79.2696 105.896   1
  -2   3   8 1080.01 106.667   1
  -2   3   8 1402.80 60.3639   1
  -2   3   7 1493.20 63.0609   1
  -2   3   7 774.559 99.2770   1
  -2   3   6 2108.48 69.1977   1
  -2   3   6 1276.74 93.3220   1
  -2   3   5 3632.61 67.7603   1
  -2   3   5 3053.76 86.8560   1
  -2   3   4 1495.30 62.2807   1
  -2   3   4 794.310 51.5635   1
  -2   3   3 2385.40 75.4796   1
   2   3  -3 1999.50 71.8807   1
   2   3  -2 1823.65 57.3654   1
  -2   3   2 2163.61 75.7836   1
   2   3  -1 5360.45 55.7319   1
  -2   3   1 6487.39 93.7028   1
   2   3   0 2815.99 48.9131   1
  -2   3   0 7731.77 98.4964   1
   2   3   1 7593.31 179.574   1
   2   3   1 8548.34 66.3530   1
  -2   3  -1 9254.17 133.015   1
  -2   3  -1 7707.34 101.786   1
  -2   3  -2 2317.52 80.4185   1
   2   3   2 1845.63 140.082   1
   2   3   2 2090.67 40.8573   1
  -2   3  -2 2720.31 122.174   1
   2   3   3 2916.85 48.9778   1
   2   3   3 3067.18 155.405   1
  -2   3  -4 1578.88 132.325   1
  -2   3  -4 1243.78 71.1977   1
   2   3   4 1216.86 124.829   1
  -2   3  -5 4989.18 165.165   1
   2   3   5 5150.34 170.364   1
  -2   3  -5 5194.91 100.600   1
  -2   3  -6 6411.73 184.877   1
   2   3   6 6576.06 191.840   1
  -2   3  -7 2630.01 166.828   1
   2   3   7 3836.10 170.534   1
  -2   3  -7 2998.65 106.913   1
  -2   3  -8 642.984 148.811   1
   2   3   8 799.240 140.364   1
  -2   3  -9 688.908 150.172   1
   2   3   9 823.441 131.979   1
  -2   3  -9 603.844 85.9643   1
  -2   3 -10 829.388 159.256   1
  -2   3 -10 251.380 80.0982   1
  -2   3 -11 640.666 151.158   1
   2   3  11 343.466 113.526   1
  -2   3 -12 309.239 150.896   1
   2   3  12 48.7873 102.698   1
  -2   3 -13 577.521 157.560   1
   2   3  13 109.786 107.133   1
   2   3  14 162.319 104.639   1
  -2   3 -14 714.587 165.125   1
   2   3  15 918.281 120.666   1
  -2   3 -15 174.101 166.197   1
  -2   3 -16 732.116 181.406   1
   2   3  16 422.258 127.971   1
   2   3  17 275.522 134.578   1
  -2   3 -17 520.747 190.755   1
  -2   3 -18 267.409 190.334   1
   2   3  18 177.974 122.620   1
   2   3  19 60.9113 105.913   1
  -2   3 -19 24.6045 193.051   1
  -2   3 -20 110.417 202.914   1
   2   3  20 243.217 91.4165   1
  -2   3 -21-143.747 195.055   1
   2   3  21 121.274 79.5247   1
  -2   3 -22 208.839 184.445   1
  -2   3 -23 196.657 181.214   1
   2   3  23-45.0076 88.0408   1
  -2   3 -24 55.5276 182.275   1
   2   3  24 91.6705 105.374   1
  -2   3 -25 33.2311 179.724   1
   2   3  25 171.523 108.401   1
  -2   3 -26 104.275 169.169   1
   2   3  26 157.928 110.094   1
  -2   3 -27 381.283 171.046   1
   2   3  27 166.431 109.279   1
  -2   3 -28-94.3679 151.283   1
   2   3  28 81.2164 103.978   1
  -2   4  27 109.355 116.322   1
  -2   4  26-67.7835 122.160   1
  -2   4  25-85.5859 115.814   1
  -2   4  24-130.682 122.242   1
  -2   4  23 202.117 133.945   1
  -2   4  22 295.350 129.584   1
  -2   4  21 36.3133 125.629   1
  -2   4  20-89.9689 124.464   1
  -2   4  19 78.7148 127.107   1
  -2   4  18 66.3432 123.017   1
  -2   4  17-96.9414 114.878   1
  -2   4  16 21.6789 115.339   1
  -2   4  15 250.085 106.972   1
  -2   4  14 356.134 98.6166   1
  -2   4  13 298.215 92.3777   1
  -2   4  12 394.066 84.1725   1
  -2   4  11 114.783 78.2613   1
  -2   4  10 453.493 75.4064   1
  -2   4  10 641.978 53.1086   1
  -2   4   9 87.8120 64.2840   1
  -2   4   9 112.934 50.5921   1
  -2   4   8 219.330 50.6027   1
  -2   4   8 114.227 56.7253   1
  -2   4   7 873.264 59.3158   1
  -2   4   7 674.569 53.3759   1
   2   4  -6 2035.79 79.2255   1
  -2   4   6 2380.08 62.8429   1
  -2   4   5 1630.64 61.9945   1
   2   4  -5 1949.89 83.0273   1
  -2   4   4 935.686 62.8707   1
  -2   4   4 776.371 51.1050   1
   2   4  -4 1022.63 70.6239   1
  -2   4   3 2291.96 73.8534   1
   2   4  -3 2366.92 65.3232   1
   2   4  -2 2198.46 56.8119   1
  -2   4   2 2550.13 73.1640   1
   2   4  -1 2077.06 60.3072   1
  -2   4   1 1364.18 67.2005   1
   2   4   0 1537.54 48.1996   1
  -2   4   0 1887.67 73.1743   1
  -2   4  -1 1115.29 70.2390   1
   2   4   1 1568.24 51.6437   1
   2   4   2 5129.69 67.1776   1
  -2   4  -2 4887.00 98.7216   1
   2   4   2 4716.23 173.562   1
   2   4   3 5194.07 164.994   1
  -2   4  -3 5323.17 130.520   1
  -2   4  -3 5022.73 93.8812   1
   2   4   4 2545.79 54.4606   1
   2   4   4 2737.95 148.286   1
   2   4   5 3240.74 57.1067   1
  -2   4  -5 3347.69 140.744   1
  -2   4  -5 3572.62 90.2177   1
   2   4   5 3431.19 138.405   1
   2   4   6 3858.03 154.556   1
  -2   4  -6 3390.93 93.5818   1
  -2   4  -7 1679.07 133.091   1
   2   4   7 2244.20 149.503   1
  -2   4  -7 1994.70 94.5914   1
  -2   4  -8 258.277 125.730   1
  -2   4  -8 396.929 84.7442   1
   2   4   8 153.723 127.599   1
  -2   4  -9-47.8954 126.613   1
  -2   4  -9 146.300 82.2597   1
   2   4   9 94.6590 127.375   1
  -2   4 -10 194.014 129.786   1
  -2   4 -10 328.386 86.7352   1
   2   4  10 464.526 128.667   1
  -2   4 -11 217.336 137.760   1
   2   4  11 301.598 123.867   1
  -2   4 -11 187.343 80.6784   1
  -2   4 -12 130.193 142.455   1
   2   4  12 36.5702 113.486   1
   2   4  13 743.025 127.259   1
  -2   4 -13 546.091 152.031   1
  -2   4 -14 444.978 159.095   1
   2   4  14 443.853 120.025   1
   2   4  15 341.734 124.570   1
  -2   4 -15-23.5101 162.407   1
  -2   4 -16 216.470 176.269   1
   2   4  16 229.571 126.211   1
  -2   4 -17 37.3460 177.749   1
   2   4  17 131.903 124.413   1
  -2   4 -18 249.039 183.055   1
   2   4  18 203.629 126.981   1
   2   4  19 533.836 134.561   1
  -2   4 -19 72.3678 186.658   1
  -2   4 -20-133.446 169.681   1
   2   4  20 60.6845 122.522   1
   2   4  21-48.3351 120.329   1
  -2   4 -21 194.364 179.338   1
  -2   4 -22-7.03913 165.382   1
   2   4  22 188.952 99.5864   1
  -2   4 -23 104.890 161.385   1
   2   4  23 100.385 83.8633   1
  -2   4 -24-7.84650 154.159   1
   2   4  24 78.1743 74.1627   1
  -2   4 -25-73.8591 164.950   1
   2   4  25 169.354 70.3370   1
  -2   4 -26-103.240 165.713   1
  -2   4 -27-125.690 148.339   1
   2   4  27-9.81426 73.4432   1
  -2   5  25-49.9558 91.2976   1
  -2   5  24-132.381 90.4502   1
  -2   5  23 22.3625 96.9613   1
  -2   5  22 83.8605 95.4316   1
  -2   5  21 87.1301 98.8529   1
  -2   5  20-3.71109 95.9158   1
  -2   5  19-62.1893 100.253   1
  -2   5  18 100.113 97.4735   1
  -2   5  17 241.395 97.3475   1
  -2   5  16 138.027 95.4948   1
  -2   5  15 284.689 91.7881   1
  -2   5  14 227.448 87.3707   1
  -2   5  13 444.352 84.9511   1
  -2   5  12 407.141 52.0663   1
  -2   5  12 68.1916 69.9587   1
  -2   5  11 65.4419 49.1522   1
  -2   5  11 264.899 61.6377   1
  -2   5  10 889.297 57.9689   1
  -2   5  10 577.680 49.7810   1
  -2   5   9 459.701 54.1039   1
  -2   5   9 598.493 70.0083   1
  -2   5   8 1178.71 56.3679   1
   2   5  -8 768.747 75.4846   1
  -2   5   7 478.422 48.2704   1
  -2   5   7 688.139 59.4741   1
   2   5  -7 708.705 79.8874   1
   2   5  -6 650.694 72.7378   1
  -2   5   6 496.878 50.6813   1
  -2   5   6 559.022 62.4076   1
  -2   5   5 368.898 56.8040   1
  -2   5   5 378.778 54.5608   1
   2   5  -5 309.057 64.9743   1
   2   5  -4 388.852 53.1837   1
  -2   5   4 346.110 54.0914   1
  -2   5   4 412.743 56.8697   1
  -2   5   3 792.306 63.4127   1
   2   5  -3 788.006 51.0719   1
   2   5  -2 629.095 48.2273   1
  -2   5   2 743.438 59.4538   1
   2   5  -1 755.839 53.0379   1
  -2   5   1 585.645 57.3324   1
   2   5   0 1397.64 49.7095   1
  -2   5   0 1271.59 67.4255   1
  -2   5  -1 712.857 63.1766   1
   2   5   1 818.775 46.0986   1
   2   5   2 782.357 119.752   1
  -2   5  -2 908.317 70.4008   1
   2   5   3 1648.94 53.0124   1
   2   5   3 1355.21 130.952   1
  -2   5  -3 1607.52 77.5669   1
   2   5   4 434.756 117.630   1
   2   5   4 485.252 40.0340   1
  -2   5  -4 419.138 57.5786   1
   2   5   5 567.163 38.5821   1
   2   5   5 754.352 111.916   1
  -2   5  -5 714.462 63.8741   1
   2   5   6 1313.06 48.4980   1
  -2   5  -6 975.455 113.448   1
  -2   5  -6 1345.01 73.8440   1
   2   5   6 1686.44 116.574   1
   2   5   7 402.540 42.0896   1
   2   5   7 677.707 113.635   1
  -2   5  -7 739.203 117.963   1
  -2   5  -7 628.592 71.7399   1
   2   5   8 540.018 119.452   1
  -2   5  -8-5.35725 114.368   1
  -2   5  -9 652.305 86.4392   1
   2   5   9 751.496 129.175   1
  -2   5  -9 481.822 121.403   1
   2   5  10 678.444 133.882   1
  -2   5 -10 350.364 123.087   1
  -2   5 -11 197.171 89.3751   1
   2   5  11 138.613 132.105   1
  -2   5 -11 270.231 125.382   1
  -2   5 -12 430.421 96.1792   1
   2   5  12 389.419 138.023   1
  -2   5 -12 166.580 135.286   1
  -2   5 -13 683.185 101.049   1
  -2   5 -13 244.172 153.339   1
  -2   5 -14 1191.95 170.127   1
   2   5  14 1310.41 156.860   1
  -2   5 -14 834.611 97.1930   1
  -2   5 -15 704.322 166.316   1
   2   5  15 1474.18 156.604   1
  -2   5 -16 116.757 160.157   1
   2   5  16 690.186 136.511   1
  -2   5 -17 375.391 164.031   1
   2   5  17 508.974 133.792   1
  -2   5 -18-55.4671 163.510   1
   2   5  18 368.992 130.050   1
  -2   5 -19 29.1031 164.117   1
   2   5  19 211.776 116.803   1
  -2   5 -20 112.477 160.290   1
   2   5  20 14.8340 110.787   1
   2   5  21-20.3957 105.487   1
  -2   5 -21-157.006 153.142   1
  -2   5 -22 190.836 148.386   1
   2   5  22-95.4075 102.873   1
  -2   5 -23 327.358 149.794   1
   2   5  23 154.412 113.773   1
  -2   5 -24-98.8846 140.051   1
   2   5  24 132.228 110.145   1
  -2   5 -25 79.4925 147.651   1
   2   5  25-29.1327 91.5711   1
  -2   6  23-81.0801 79.8352   1
  -2   6  22-51.7618 78.3288   1
  -2   6  21-63.1856 77.9642   1
  -2   6  20-17.2639 76.8195   1
  -2   6  19 102.450 81.2468   1
  -2   6  18-58.9560 74.5740   1
  -2   6  17 78.5412 76.4111   1
  -2   6  16 137.564 76.8219   1
  -2   6  15 39.7136 62.8639   1
  -2   6  14 304.403 48.6953   1
  -2   6  14 114.572 50.3281   1
  -2   6  13 643.344 55.4432   1
  -2   6  13 432.387 72.7234   1
  -2   6  12 956.962 59.3401   1
  -2   6  12 976.710 90.8322   1
  -2   6  11 835.622 58.3527   1
  -2   6  11 880.270 79.6859   1
  -2   6  10 309.213 71.7598   1
  -2   6  10 150.917 50.1939   1
   2   6 -10 180.015 80.8144   1
  -2   6   9 449.769 72.4302   1
  -2   6   9 336.670 46.2841   1
   2   6  -9 247.073 82.6760   1
   2   6  -8 261.574 77.6097   1
  -2   6   8 49.8493 42.9894   1
  -2   6   8 112.896 73.2137   1
   2   6  -7 217.622 72.8912   1
  -2   6   7 154.305 45.1449   1
  -2   6   7 215.986 72.9098   1
   2   6  -6 331.867 65.9013   1
  -2   6   6 289.278 65.3554   1
  -2   6   6 215.965 50.6223   1
  -2   6   5 388.351 63.3166   1
  -2   6   5 398.744 54.0426   1
   2   6  -5 278.450 54.5307   1
  -2   6   4 300.045 54.1434   1
   2   6  -4 170.578 48.7568   1
   2   6  -3 76.6692 43.0844   1
  -2   6   3 171.793 49.0108   1
   2   6  -2 443.922 53.7463   1
  -2   6   2 88.2198 52.5165   1
  -2   6   1 368.781 52.1093   1
   2   6  -1 492.434 52.1502   1
   2   6   0 333.187 41.9075   1
  -2   6   0 462.712 56.5144   1
  -2   6  -1 188.643 51.4155   1
   2   6   1 155.046 39.7897   1
  -2   6  -2 261.881 60.6764   1
   2   6   2 157.514 39.2275   1
   2   6   3 372.557 44.6380   1
   2   6   3 319.816 120.043   1
  -2   6  -3 174.950 60.7725   1
   2   6   4 151.325 39.7585   1
   2   6   4 261.723 113.788   1
  -2   6  -5 334.821 56.1092   1
   2   6   5 285.123 38.3723   1
   2   6   5 570.928 121.092   1
  -2   6  -6 241.736 58.9848   1
   2   6   6 154.183 33.3269   1
   2   6   6 361.162 110.559   1
  -2   6  -7-8.38983 60.1271   1
   2   6   7 169.672 105.837   1
   2   6   7 131.690 40.0052   1
  -2   6  -8 81.7417 64.6801   1
   2   6   8 110.527 40.5716   1
   2   6   8 71.2148 107.993   1
  -2   6  -9 251.346 77.5078   1
   2   6   9 160.163 120.123   1
   2   6   9 242.456 41.7901   1
  -2   6 -10 213.549 84.4557   1
   2   6  10 328.841 129.934   1
  -2   6 -10 106.420 107.437   1
  -2   6 -11 503.856 93.6739   1
   2   6  11 292.805 133.199   1
  -2   6 -11 246.918 123.005   1
  -2   6 -12 116.672 130.675   1
  -2   6 -12 1003.34 105.435   1
  -2   6 -13-76.3730 132.587   1
   2   6  13 556.970 146.554   1
  -2   6 -14 466.570 99.3611   1
  -2   6 -14 40.5853 137.392   1
   2   6  14 477.605 138.916   1
  -2   6 -15 80.6524 87.2313   1
   2   6  15 388.636 136.300   1
  -2   6 -15 61.7994 132.545   1
   2   6  16 302.919 131.503   1
  -2   6 -16 274.774 133.863   1
  -2   6 -16 218.614 85.9978   1
   2   6  17-29.2995 113.896   1
  -2   6 -17-8.90722 127.220   1
   2   6  18 109.765 116.370   1
  -2   6 -18 4.91507 126.557   1
   2   6  19 120.295 107.385   1
  -2   6 -19-129.218 125.462   1
   2   6  20 88.1802 105.923   1
  -2   6 -20-76.6245 126.828   1
   2   6  21-90.1406 92.6022   1
  -2   6 -21-79.0783 125.992   1
   2   6  22 88.9135 98.1579   1
  -2   6 -22-50.7965 128.412   1
   2   6  23 17.2535 94.1508   1
  -2   6 -23 39.4271 128.936   1
  -2   7  21-3.52925 68.2525   1
  -2   7  20-9.34437 62.5289   1
  -2   7  19 119.214 58.1238   1
  -2   7  18 9.89444 43.7151   1
  -2   7  17 68.6235 56.4959   1
  -2   7  16 87.0954 39.1725   1
  -2   7  16 13.3633 71.1652   1
  -2   7  15 195.815 78.5896   1
  -2   7  15 87.9606 38.9002   1
  -2   7  14-21.5600 70.5774   1
  -2   7  14 22.1100 39.7020   1
  -2   7  13 137.067 43.7257   1
  -2   7  13 40.2556 70.8984   1
   2   7 -13 152.462 74.2523   1
  -2   7  12 454.868 49.4723   1
  -2   7  12 441.065 78.4354   1
   2   7 -12 261.825 78.2096   1
  -2   7  11 461.113 46.6638   1
  -2   7  11 522.977 81.8628   1
   2   7 -11 388.362 84.8783   1
  -2   7  10 518.915 43.1077   1
  -2   7  10 649.511 87.0584   1
   2   7 -10 853.649 91.8408   1
   2   7  -9 586.050 83.0488   1
  -2   7   9 437.197 44.9248   1
  -2   7   9 530.912 88.3745   1
   2   7  -8 410.580 78.3857   1
  -2   7   8 603.934 85.5112   1
  -2   7   8 387.340 45.9836   1
   2   7  -7 164.460 66.1095   1
  -2   7   7 143.198 45.4171   1
  -2   7   7 148.038 68.6390   1
   2   7  -6 98.2791 55.4234   1
  -2   7   6 63.7344 69.9797   1
  -2   7   5 137.135 72.2433   1
  -2   7   5 306.257 51.1260   1
   2   7  -5 223.628 52.7241   1
   2   7  -4 165.871 47.9223   1
  -2   7   4 247.825 51.3310   1
   2   7  -3 191.685 48.8169   1
  -2   7   3 208.433 48.2884   1
  -2   7   2 44.5362 48.6912   1
   2   7  -2 288.504 54.0467   1
   2   7  -1 80.6904 48.3845   1
  -2   7   1 135.187 49.2764   1
   2   7   0 164.544 41.4276   1
  -2   7   0 279.688 53.5309   1
  -2   7  -1 155.879 52.9371   1
   2   7   1 96.7673 39.8204   1
  -2   7  -2 152.266 59.3677   1
   2   7   2 127.339 41.9597   1
  -2   7  -3 93.9945 60.5798   1
   2   7   3 182.907 114.103   1
  -2   7  -4 246.941 64.1450   1
   2   7   4 323.864 120.484   1
   2   7   4 139.973 40.5710   1
  -2   7  -5 159.168 57.8416   1
   2   7   5 271.787 118.118   1
   2   7   5 79.0232 39.1721   1
  -2   7  -6 67.4642 54.7084   1
   2   7   6 71.9421 108.654   1
  -2   7  -7 166.682 59.4277   1
   2   7   7 156.995 106.681   1
   2   7   7 122.296 32.9442   1
  -2   7  -8 403.261 66.4976   1
   2   7   8 361.861 38.7100   1
   2   7   8 371.450 108.427   1
  -2   7  -9 336.390 68.0966   1
   2   7   9 279.554 40.4163   1
   2   7   9 125.004 106.912   1
  -2   7 -10 531.404 81.0550   1
   2   7  10 398.326 41.3221   1
   2   7  10 346.940 117.621   1
   2   7  11 87.9618 117.581   1
   2   7  11 216.872 39.5343   1
  -2   7 -11 147.135 80.2871   1
  -2   7 -12 75.7981 79.5415   1
   2   7  12 67.3325 121.365   1
  -2   7 -13 121.905 82.5189   1
   2   7  13 170.520 129.025   1
  -2   7 -14 179.003 86.9087   1
   2   7  14 85.0859 121.263   1
  -2   7 -14 179.860 91.1511   1
  -2   7 -15 90.8425 86.0047   1
  -2   7 -15-42.1375 105.869   1
   2   7  15 51.6166 117.817   1
  -2   7 -16-60.7144 78.4412   1
   2   7  16-36.7377 114.142   1
  -2   7 -16-24.4981 106.447   1
   2   7  17 37.4822 113.209   1
  -2   7 -17 66.4220 115.838   1
  -2   7 -17 67.2364 74.3676   1
   2   7  18-16.2053 103.765   1
  -2   7 -18-94.1588 114.248   1
  -2   7 -18 40.5655 72.0680   1
   2   7  19-137.625 91.9513   1
  -2   7 -19-25.6376 69.3164   1
  -2   7 -19 21.2764 116.293   1
  -2   7 -20-151.389 102.728   1
   2   7  20-22.7004 96.1421   1
   2   7  21 85.5128 92.9781   1
  -2   7 -21-141.899 106.808   1
  -2   8  18-21.9870 30.8535   1
  -2   8  18 24.9288 70.1486   1
  -2   8  17-27.8957 62.6841   1
  -2   8  17 8.49549 32.1099   1
  -2   8  16 35.2565 65.8934   1
  -2   8  16 15.4788 31.7713   1
  -2   8  15 19.7522 65.2672   1
  -2   8  15 13.0587 32.2505   1
   2   8 -15-29.6598 62.6678   1
   2   8 -14 37.5683 64.7010   1
  -2   8  14 10.7950 64.2623   1
  -2   8  14 22.6928 33.3566   1
  -2   8  13 76.7600 70.2301   1
  -2   8  13 9.47333 34.6862   1
   2   8 -13-84.0908 70.0341   1
   2   8 -12-29.9027 67.4757   1
  -2   8  12 80.3018 32.7022   1
  -2   8  12 76.9491 71.6357   1
   2   8 -11-54.0508 68.8834   1
  -2   8  11-118.376 74.1836   1
   2   8 -10 52.4727 66.0709   1
  -2   8  10 11.2482 32.6099   1
  -2   8  10 50.6233 78.5216   1
   2   8  -9-40.8654 63.4179   1
  -2   8   9 45.1417 73.0232   1
  -2   8   9 17.1299 33.8728   1
  -2   8   8 67.4235 38.5848   1
  -2   8   8 90.0930 66.6235   1
   2   8  -8-33.2309 58.9333   1
  -2   8   7 33.9864 72.6134   1
   2   8  -7 20.0373 50.9367   1
  -2   8   7 108.343 40.6577   1
   2   8  -6 201.034 52.0030   1
  -2   8   6 297.963 45.1173   1
  -2   8   6 280.105 72.3113   1
   2   8  -5 122.495 45.7783   1
  -2   8   5 67.5697 46.4771   1
   2   8  -4 78.3658 44.0371   1
  -2   8   4 143.387 41.6573   1
   2   8  -3 193.763 51.1168   1
  -2   8   3 102.151 43.1900   1
   2   8  -2 53.5961 47.4306   1
  -2   8   2 170.386 45.1985   1
   2   8  -1 9.58091 43.2158   1
  -2   8   1 58.1291 43.2474   1
   2   8   0 93.2430 37.4847   1
  -2   8   0 114.258 45.5132   1
  -2   8  -1 25.7964 45.8929   1
   2   8   1 85.7219 35.8419   1
  -2   8  -2 141.388 53.4006   1
   2   8   2 70.8839 36.7878   1
  -2   8  -3 59.5187 54.2578   1
   2   8   3 114.880 35.1746   1
   2   8   4 320.058 118.481   1
   2   8   4 97.0290 39.6576   1
  -2   8  -4 180.581 58.6947   1
  -2   8  -5 190.546 53.4744   1
   2   8   5 201.722 119.013   1
   2   8   5 54.2641 35.4605   1
   2   8   6 122.430 108.206   1
  -2   8  -6 51.2922 52.3491   1
   2   8   6 186.479 35.9057   1
  -2   8  -7-9.00169 48.7765   1
   2   8   7 15.3654 30.7840   1
   2   8   7 102.983 102.852   1
  -2   8  -8 9.64484 50.3475   1
   2   8   8 95.9086 98.9119   1
   2   8   8-24.0384 27.6111   1
  -2   8  -9 42.7140 53.2676   1
   2   8   9 68.5895 30.0622   1
   2   8   9-62.3218 87.9073   1
  -2   8 -10 46.2946 55.8256   1
   2   8  10 22.9482 32.6606   1
   2   8  10 261.614 96.4121   1
   2   8  11-28.4435 93.1918   1
   2   8  11 6.42701 31.2978   1
  -2   8 -11 59.4945 60.0210   1
  -2   8 -12 4.46001 63.3495   1
   2   8  12-52.7072 96.0290   1
   2   8  12 48.2010 31.8820   1
  -2   8 -13-88.5495 68.8236   1
   2   8  13-38.2658 106.420   1
   2   8  13 29.4520 32.1340   1
  -2   8 -14 22.4832 69.7245   1
   2   8  14-81.0997 100.994   1
   2   8  15 105.973 104.102   1
  -2   8 -15-73.1957 67.4629   1
  -2   8 -16 57.9993 74.5706   1
   2   8  16 162.033 106.160   1
  -2   8 -17-2.86348 73.2850   1
   2   8  17 69.1083 98.7467   1
  -2   8 -18-84.5436 69.4184   1
   2   8  18 11.5806 95.8464   1
  -2   8 -18-48.0881 80.1140   1
   2   9 -13 16.2711 63.2744   1
  -2   9  13 38.9702 27.0359   1
  -2   9  13-77.7640 63.8991   1
   2   9 -12 26.2652 60.1414   1
  -2   9  12 15.7826 25.4945   1
  -2   9  12 24.0869 67.9283   1
   2   9 -11-120.072 55.5108   1
  -2   9  11-27.7867 68.6280   1
   2   9 -10 62.2337 57.4952   1
  -2   9  10 172.160 67.5335   1
  -2   9  10 46.9191 30.0096   1
   2   9  -9 82.2765 53.7569   1
  -2   9   9 2.23686 30.2183   1
  -2   9   9-14.8906 60.7657   1
   2   9  -8-10.4139 44.6309   1
  -2   9   8-60.4523 61.2379   1
  -2   9   8 29.1321 33.2260   1
   2   9  -7-12.6403 42.8076   1
  -2   9   7 128.576 34.9128   1
  -2   9   7 66.2674 66.3321   1
   2   9  -6-38.6715 38.0652   1
  -2   9   6 63.7945 35.7472   1
  -2   9   6 43.6007 71.2299   1
   2   9  -5-22.4921 36.3524   1
  -2   9   5-38.1871 33.8162   1
   2   9  -4 141.049 42.2442   1
  -2   9   4 65.7244 33.0958   1
   2   9  -3 87.1294 43.9079   1
  -2   9   3 30.8290 36.3103   1
   2   9  -2 40.4980 40.6650   1
  -2   9   2 28.8638 36.8139   1
   2   9  -1 58.3520 37.7076   1
  -2   9   1 17.9179 35.0712   1
   2   9   0 52.3276 32.9990   1
  -2   9   0 83.7150 39.1361   1
  -2   9  -1-38.4358 38.4130   1
   2   9   1 66.6924 31.9534   1
   2   9   2 16.8667 31.2471   1
  -2   9  -2 105.008 46.1578   1
  -2   9  -3 62.9249 47.0098   1
   2   9   3 77.2133 30.5257   1
  -2   9  -4-4.92789 46.2568   1
   2   9   4 10.1056 29.6839   1
   2   9   4 216.400 101.565   1
  -2   9  -5-8.47029 48.1244   1
   2   9   5-0.93338 28.6472   1
   2   9   5 253.123 107.086   1
  -2   9  -6 46.4744 45.0586   1
   2   9   6-55.7353 27.2888   1
   2   9   6 43.3831 98.0443   1
  -2   9  -7 13.6924 42.8153   1
   2   9   7 15.3834 27.6107   1
   2   9   7 109.305 94.1619   1
  -2   9  -8 84.6207 45.1270   1
   2   9   8-33.4486 24.8202   1
   2   9   8 36.7499 90.6645   1
  -2   9  -9-61.0065 43.6457   1
   2   9   9 28.2768 86.0716   1
   2   9   9 50.7241 24.9984   1
  -2   9 -10-7.34902 49.1616   1
   2   9  10 0.76015 21.7938   1
   2   9  10 130.419 85.8612   1
  -2   9 -11 63.1204 49.0274   1
   2   9  11 42.4505 27.1119   1
   2   9  11 175.708 87.6402   1
  -2   9 -12-8.51273 53.7972   1
   2   9  12 54.4046 27.7453   1
   2   9  12 191.115 93.0173   1
  -2   9 -13-23.8116 57.6909   1
   2   9  13 80.1244 89.9221   1
   2   9  13-9.56259 26.4315   1
   2  10  -4 38.2875 38.1560   1
  -2  10   4 31.6480 27.5706   1
   2  10  -3 20.2059 35.5634   1
  -2  10   3-29.1952 28.9917   1
   2  10  -2 12.7747 34.7276   1
  -2  10   2 57.4905 30.3711   1
   2  10  -1 86.0734 33.3608   1
  -2  10   1 23.9809 29.4682   1
   2  10   0 15.7364 27.1139   1
  -2  10   0 22.8727 31.3841   1
  -2  10  -1 105.618 35.1694   1
   2  10   1-7.59431 25.5251   1
  -2  10  -2 58.5668 36.8761   1
   2  10   2-23.7258 24.2515   1
  -2  10  -3-26.6087 35.0343   1
   2  10   3 13.4558 24.9894   1
  -2  10  -4-36.5260 39.3593   1
   2  10   4-31.7171 22.0610   1
   3  -9  -7-6.15233 25.6929   1
  -3  -9   7-44.5011 27.1125   1
  -3  -9   6-18.1465 25.1699   1
   3  -9  -6 32.6829 26.4649   1
  -3  -9   5 2.02918 24.7485   1
   3  -9  -5 33.2902 30.1912   1
  -3  -9   4 15.5784 28.0402   1
   3  -9  -4 11.3628 25.3062   1
  -3  -9   3-3.16269 26.6702   1
   3  -9  -3 6.77687 26.1980   1
  -3  -9   2-16.4151 23.5137   1
   3  -9  -2 17.1651 27.3061   1
  -3  -9   1-20.2235 21.8438   1
   3  -9  -1-10.7804 27.2884   1
  -3  -9   0 9.97297 23.0166   1
   3  -9   0 71.4531 29.8910   1
   3  -9   1-6.33149 27.7721   1
  -3  -9  -1 19.0588 20.3564   1
   3  -9   2 43.8492 29.2931   1
  -3  -9  -2-6.64776 19.2046   1
   3  -9   3 20.5849 32.6139   1
  -3  -9  -3 13.8530 20.4491   1
   3  -9   4-3.13445 35.0092   1
  -3  -9  -4 19.5544 21.2487   1
   3  -9   5 55.6492 38.9049   1
  -3  -9  -5 23.5171 20.6213   1
  -3  -9  -5 25.5471 102.571   1
  -3  -9  -6-26.4171 105.668   1
   3  -9   6 32.0563 37.4233   1
  -3  -9  -6-25.7978 19.4498   1
   3  -9   7 54.9343 34.3513   1
  -3  -9  -7-5.24011 101.068   1
  -3  -9  -7 33.3674 19.4351   1
   3  -8 -14 50.1604 49.5470   1
   3  -8 -14 19.8145 30.3247   1
  -3  -8  14 51.0633 46.9224   1
   3  -8 -13 88.6260 52.5150   1
   3  -8 -13 68.9718 31.0967   1
  -3  -8  13 86.1857 49.6416   1
  -3  -8  12-38.8418 48.5148   1
   3  -8 -12 50.7662 51.3547   1
   3  -8 -12 76.8868 31.1890   1
  -3  -8  11-5.27099 47.2759   1
   3  -8 -11 16.6738 25.0541   1
   3  -8 -11 3.61950 50.9630   1
  -3  -8  10 103.236 47.3797   1
   3  -8 -10 42.9297 27.8908   1
   3  -8 -10-12.2641 53.0546   1
  -3  -8   9 1.51755 42.8153   1
   3  -8  -9 81.2650 53.5925   1
   3  -8  -9 80.9981 30.1617   1
   3  -8  -8 13.0386 30.5668   1
  -3  -8   8-41.6775 38.8493   1
   3  -8  -8 52.1124 49.7639   1
  -3  -8   7 33.8019 34.1382   1
   3  -8  -7 60.2120 51.2763   1
   3  -8  -7-51.0684 29.8333   1
  -3  -8   6 4.20700 32.2117   1
   3  -8  -6-15.8311 31.6388   1
  -3  -8   5-6.60631 29.5895   1
   3  -8  -5-3.68736 33.9736   1
  -3  -8   4 33.2011 30.1395   1
   3  -8  -4 104.944 35.9051   1
  -3  -8   3 66.8592 34.1480   1
   3  -8  -3 94.1774 33.2169   1
  -3  -8   2 36.0549 30.4239   1
   3  -8  -2 45.3046 35.1909   1
  -3  -8   1-0.79089 25.9911   1
   3  -8  -1-9.55816 33.3253   1
  -3  -8   0 95.7496 28.0026   1
   3  -8   0 33.0424 33.8131   1
   3  -8   1 109.820 37.1044   1
  -3  -8  -1 29.5981 24.5660   1
   3  -8   2-26.0519 37.2095   1
  -3  -8  -2 36.6719 23.6168   1
   3  -8   3 147.392 43.2415   1
  -3  -8  -3 156.050 28.9470   1
   3  -8   4 122.869 43.6575   1
  -3  -8  -4 325.843 120.163   1
  -3  -8  -4 73.0035 25.7103   1
   3  -8   5-16.1344 42.7790   1
  -3  -8  -5 56.5082 115.731   1
  -3  -8  -5 54.1821 24.2509   1
   3  -8   6 13.3107 38.1104   1
  -3  -8  -6 6.98884 21.7554   1
  -3  -8  -6 30.1097 121.687   1
   3  -8   7 16.1420 38.6027   1
  -3  -8  -7 23.2352 20.9512   1
  -3  -8  -7-62.1367 120.439   1
   3  -8   8 50.9141 37.7351   1
  -3  -8  -8-115.099 113.903   1
   3  -8   9 83.1907 40.9442   1
  -3  -8  -9 221.955 112.970   1
  -3  -8  -9 130.602 28.0007   1
   3  -8  10-21.9167 39.8244   1
  -3  -8 -10 130.243 109.062   1
  -3  -8 -10 26.1850 26.2576   1
   3  -8  11-3.53956 41.8433   1
  -3  -8 -11-19.8678 25.7497   1
  -3  -8 -11 15.3460 104.458   1
   3  -8  12-22.2762 42.5748   1
  -3  -8 -12 32.6253 109.968   1
   3  -8  12 67.7441 89.4167   1
   3  -8  13 35.9534 48.9635   1
  -3  -8 -13 75.2248 103.836   1
   3  -8  13-113.449 91.5018   1
   3  -8  14-53.3340 47.5227   1
  -3  -8 -14-23.5551 100.455   1
   3  -8  14-50.2712 84.2796   1
   3  -7 -18 34.0741 62.5337   1
   3  -7 -17-111.949 57.8510   1
   3  -7 -16 3.98765 32.4230   1
   3  -7 -16 23.7675 54.4902   1
   3  -7 -15 32.6234 35.0637   1
   3  -7 -14 86.5301 35.6742   1
   3  -7 -14 11.0315 43.2735   1
   3  -7 -13-10.2122 34.1814   1
   3  -7 -13 111.227 60.6360   1
   3  -7 -12 138.056 55.3036   1
  -3  -7  12 23.4270 51.2069   1
   3  -7 -12 29.5438 36.5578   1
   3  -7 -11 90.9911 50.6949   1
  -3  -7  11 72.6241 53.4460   1
   3  -7 -11 133.914 36.4721   1
  -3  -7  10 63.2665 56.7418   1
   3  -7 -10 72.5303 51.3570   1
   3  -7 -10 60.2710 32.4008   1
  -3  -7   9 55.3424 53.1778   1
   3  -7  -9 81.7650 35.6171   1
   3  -7  -9 165.309 54.6536   1
  -3  -7   8 94.9598 51.6209   1
   3  -7  -8 151.754 38.9425   1
   3  -7  -8 230.037 56.8933   1
   3  -7  -7 129.664 48.4913   1
   3  -7  -7 284.017 42.6243   1
  -3  -7   7 298.784 51.5241   1
  -3  -7   6 232.980 43.2052   1
   3  -7  -6 347.857 55.9167   1
   3  -7  -6 388.230 45.1333   1
  -3  -7   5 154.934 38.0601   1
   3  -7  -5 168.398 43.2353   1
  -3  -7   4 125.181 34.2452   1
   3  -7  -4 72.2318 43.7514   1
  -3  -7   3 36.9555 32.3654   1
   3  -7  -3 127.117 40.2939   1
  -3  -7   2 261.196 38.2540   1
   3  -7  -2 162.077 41.5535   1
  -3  -7   1 195.673 35.1644   1
   3  -7  -1 330.605 45.2704   1
  -3  -7   0 233.288 33.3009   1
   3  -7   0 156.953 43.2775   1
   3  -7   1 280.146 44.2488   1
  -3  -7  -1 257.942 31.7138   1
   3  -7   2 311.534 50.6377   1
  -3  -7  -2 116.346 29.3713   1
   3  -7   3 129.636 48.3627   1
  -3  -7  -3 308.397 32.9791   1
  -3  -7  -3 358.721 134.027   1
   3  -7   4 109.097 50.2820   1
  -3  -7  -4 133.269 29.8057   1
  -3  -7  -4 54.4609 139.957   1
   3  -7   5 119.648 52.4469   1
  -3  -7  -5 88.1073 28.1774   1
  -3  -7  -5 53.5094 131.903   1
   3  -7   6 310.695 51.0386   1
  -3  -7  -6 293.254 136.109   1
  -3  -7  -6 311.402 28.5752   1
  -3  -7  -7 412.008 35.3945   1
  -3  -7  -7 281.189 141.460   1
   3  -7   7 369.334 50.6912   1
  -3  -7  -8-123.985 125.172   1
   3  -7   8 58.3651 106.855   1
   3  -7   9 77.2653 50.7537   1
   3  -7   9 27.6658 102.691   1
  -3  -7  -9-93.8477 117.122   1
   3  -7  10 132.819 51.3583   1
  -3  -7 -10 261.207 118.978   1
   3  -7  10-16.6543 105.961   1
   3  -7  11 27.3246 53.8848   1
  -3  -7 -11 88.1169 122.222   1
   3  -7  11-20.4370 99.9466   1
   3  -7  12-31.8183 55.5753   1
  -3  -7 -12 64.1907 124.993   1
   3  -7  12 17.4012 97.5088   1
   3  -7  13 139.286 60.3125   1
  -3  -7 -13-32.6815 113.212   1
   3  -7  13-32.1067 91.0213   1
   3  -7  14-9.17229 57.5557   1
  -3  -7 -14 49.9624 115.383   1
   3  -7  14 129.397 95.5247   1
   3  -7  15-19.1556 57.9140   1
  -3  -7 -15 145.163 115.776   1
   3  -7  15-79.9855 95.5348   1
   3  -7  16 83.6038 60.8555   1
   3  -7  16 60.6088 99.3833   1
  -3  -7 -16 84.8314 109.371   1
   3  -7  17 150.686 64.4845   1
  -3  -7 -17-56.5856 98.9844   1
   3  -7  17 142.811 101.765   1
   3  -7  18 219.127 107.050   1
   3  -7  18 16.1305 59.3280   1
  -3  -7 -18-16.7402 86.9845   1
   3  -6 -21 53.6506 93.7820   1
   3  -6 -20 114.872 95.8630   1
   3  -6 -19 7.50473 83.4848   1
   3  -6 -18 98.7950 86.5201   1
   3  -6 -17 191.860 88.7756   1
   3  -6 -16 13.8460 79.3947   1
   3  -6 -15 24.2759 74.4284   1
   3  -6 -14 2.11950 68.2204   1
   3  -6 -14 130.734 41.8999   1
   3  -6 -13 91.6492 41.5776   1
   3  -6 -13 31.1119 64.7559   1
   3  -6 -12 76.7507 41.5463   1
   3  -6 -12-55.7135 55.9922   1
   3  -6 -11 147.764 45.4801   1
   3  -6 -11 113.811 45.9622   1
   3  -6 -10 121.986 45.3842   1
   3  -6 -10-1.86259 41.6488   1
   3  -6  -9 124.561 38.0145   1
   3  -6  -9 187.455 54.9899   1
  -3  -6   9 29.9247 59.0092   1
  -3  -6   8 154.419 62.0563   1
   3  -6  -8 176.601 47.5698   1
   3  -6  -8 85.1904 40.0818   1
  -3  -6   7 363.514 61.8615   1
   3  -6  -7 340.969 51.0097   1
   3  -6  -7 312.015 45.5237   1
   3  -6  -6 819.476 56.0964   1
  -3  -6   6 812.682 62.0234   1
   3  -6  -6 868.803 50.9364   1
   3  -6  -5 640.215 55.2123   1
  -3  -6   5 471.276 49.2090   1
  -3  -6   4 136.137 39.6544   1
   3  -6  -4 162.779 49.7117   1
  -3  -6   3 131.133 34.3958   1
   3  -6  -3 210.980 49.0905   1
  -3  -6   2 150.822 39.1771   1
   3  -6  -2 405.787 49.5385   1
  -3  -6   1 198.455 36.7968   1
   3  -6  -1 69.8334 45.7570   1
  -3  -6   0 253.712 34.0117   1
   3  -6   0 443.469 49.8452   1
   3  -6   1 50.4711 45.3317   1
  -3  -6  -1 319.750 34.4369   1
   3  -6   2 458.192 54.7980   1
  -3  -6  -2 329.789 35.8588   1
   3  -6   3 168.428 57.5153   1
  -3  -6  -3 341.468 143.943   1
  -3  -6  -3 189.056 32.8944   1
   3  -6   4 280.488 59.7498   1
  -3  -6  -4 182.789 30.7746   1
   3  -6   4 181.256 99.8512   1
  -3  -6  -4 156.353 135.462   1
  -3  -6  -5 372.287 145.132   1
  -3  -6  -5 410.191 32.6594   1
   3  -6   5 524.253 110.634   1
   3  -6   5 344.198 55.4222   1
   3  -6   6 242.656 52.0401   1
  -3  -6  -6 405.913 37.4498   1
  -3  -6  -6 524.405 147.655   1
   3  -6   6 54.1449 104.540   1
   3  -6   7 112.758 53.1375   1
  -3  -6  -7 3.97455 123.403   1
   3  -6   7 35.4362 103.932   1
   3  -6   8 268.565 57.9901   1
  -3  -6  -8 151.184 124.608   1
   3  -6   8 150.510 113.450   1
   3  -6   9 304.240 60.1513   1
   3  -6   9-53.5701 113.705   1
   3  -6  10 204.257 128.625   1
   3  -6  10 252.483 65.1474   1
  -3  -6 -10 226.652 136.609   1
   3  -6  11 37.8368 66.6454   1
  -3  -6 -11 216.823 135.313   1
   3  -6  11 352.303 130.694   1
   3  -6  12 181.034 72.2604   1
  -3  -6 -12 307.873 138.405   1
   3  -6  12-36.1325 126.575   1
  -3  -6 -13 142.961 132.061   1
   3  -6  13-155.977 119.915   1
   3  -6  14-18.1885 128.773   1
   3  -6  14 56.1360 70.0418   1
  -3  -6 -14 249.420 132.479   1
   3  -6  15 64.6430 72.5008   1
   3  -6  15-50.1288 133.478   1
  -3  -6 -15 67.0227 117.792   1
   3  -6  16-95.0633 65.5870   1
   3  -6  16-10.5145 122.957   1
  -3  -6 -16 128.047 112.798   1
   3  -6  17-105.083 63.0193   1
   3  -6  17 5.63577 131.206   1
  -3  -6 -17 132.964 103.424   1
   3  -6  18 111.893 134.679   1
  -3  -6 -18 20.1477 93.4210   1
   3  -6  18-94.7227 61.5242   1
   3  -6  19 195.775 127.747   1
  -3  -6 -19 20.6572 90.1907   1
   3  -6  19-93.9947 57.8931   1
   3  -6  20-58.6164 117.774   1
  -3  -6 -20-128.663 79.8953   1
   3  -5 -23-69.2779 136.462   1
   3  -5 -22 364.742 142.296   1
   3  -5 -21-123.402 130.077   1
   3  -5 -20 169.518 140.802   1
   3  -5 -19 157.171 133.756   1
   3  -5 -18 104.746 127.761   1
   3  -5 -17 329.963 132.936   1
   3  -5 -16 211.886 121.596   1
   3  -5 -15 36.9572 118.070   1
   3  -5 -14-5.85286 109.223   1
   3  -5 -13 259.804 105.126   1
   3  -5 -12 308.179 99.3722   1
   3  -5 -12 390.132 49.2279   1
   3  -5 -11 852.698 57.0796   1
   3  -5 -11 994.989 99.2660   1
   3  -5 -10 1517.16 65.9137   1
   3  -5 -10 1578.10 94.9972   1
   3  -5  -9 2133.26 71.4358   1
   3  -5  -9 1978.85 85.3273   1
   3  -5  -8 1986.65 63.1941   1
   3  -5  -8 2321.30 74.1752   1
   3  -5  -7 799.136 51.4431   1
  -3  -5   7 660.435 61.6186   1
  -3  -5   6 211.904 57.4805   1
   3  -5  -6 167.390 44.9392   1
  -3  -5   5 191.049 50.4883   1
   3  -5  -5 120.089 22.0191   1
   3  -5  -5 223.769 48.2313   1
   3  -5  -4 346.336 49.1479   1
  -3  -5   4 289.538 44.4829   1
  -3  -5   3 127.634 35.6174   1
   3  -5  -3 60.0021 50.7435   1
  -3  -5   2 587.635 35.3722   1
   3  -5  -2 477.024 49.6879   1
   3  -5  -1 14.6510 58.6396   1
  -3  -5   1 488.235 37.6598   1
   3  -5   0 154.174 69.1807   1
  -3  -5   0 577.585 33.1717   1
   3  -5   1 266.892 46.6917   1
   3  -5   1 350.056 88.3244   1
  -3  -5  -1 262.742 29.7714   1
   3  -5   2 293.432 95.4456   1
   3  -5   2 292.517 55.4845   1
  -3  -5  -2 520.450 33.9345   1
  -3  -5  -2 716.308 133.016   1
  -3  -5  -3 108.776 134.158   1
   3  -5   3 101.006 54.9946   1
  -3  -5  -3 98.8163 28.2974   1
   3  -5   3-35.7627 101.445   1
   3  -5   4 135.155 113.156   1
  -3  -5  -4 104.953 125.890   1
  -3  -5  -4 144.801 29.3854   1
   3  -5   5-44.1687 117.980   1
   3  -5   5 107.143 50.5994   1
  -3  -5  -5 108.267 32.3285   1
   3  -5   6 91.4379 128.203   1
  -3  -5  -6 101.114 121.016   1
   3  -5   7 430.142 136.713   1
   3  -5   7 467.404 62.6716   1
  -3  -5  -7 581.711 131.449   1
   3  -5   8 1399.07 75.8729   1
  -3  -5  -8 1994.86 164.813   1
   3  -5   9 636.639 154.884   1
   3  -5   9 674.394 76.7761   1
   3  -5  10 374.083 152.995   1
   3  -5  10 930.803 85.8762   1
   3  -5  11-106.205 147.835   1
   3  -5  11 199.611 76.5318   1
  -3  -5 -12 4.65306 134.698   1
   3  -5  12 192.500 80.2450   1
   3  -5  12 72.9726 152.905   1
   3  -5  13 57.3089 79.4470   1
   3  -5  13-4.83558 151.300   1
   3  -5  14 106.257 77.1883   1
   3  -5  14-41.0002 156.628   1
  -3  -5 -14 274.511 128.520   1
   3  -5  15-59.4499 159.228   1
  -3  -5 -15 361.174 125.193   1
   3  -5  15 267.481 77.7447   1
   3  -5  16-109.617 150.666   1
  -3  -5 -16 163.140 112.107   1
   3  -5  16 98.9043 72.4091   1
   3  -5  17-42.4007 148.372   1
  -3  -5 -17 78.7862 110.258   1
   3  -5  17 8.61663 66.6049   1
   3  -5  18 76.1658 151.270   1
  -3  -5 -18-80.1019 99.6202   1
   3  -5  19-172.600 142.379   1
  -3  -5 -19 28.2934 94.3115   1
   3  -5  20 389.480 156.294   1
  -3  -5 -20-97.5273 93.2903   1
   3  -5  21-101.527 135.283   1
  -3  -5 -21 29.6061 91.1187   1
   3  -5  22 135.905 141.051   1
  -3  -5 -22 121.553 92.9760   1
   3  -5  23-102.054 132.761   1
  -3  -5 -23-15.6080 79.4155   1
   3  -4 -24-282.991 180.900   1
   3  -4 -23-8.08397 183.276   1
   3  -4 -22 136.097 194.096   1
   3  -4 -21 170.110 186.319   1
   3  -4 -20 59.6006 194.993   1
   3  -4 -19 208.970 203.196   1
   3  -4 -18 262.056 193.945   1
   3  -4 -17 230.186 181.375   1
   3  -4 -16 124.465 180.582   1
   3  -4 -15 309.808 167.014   1
   3  -4 -14-182.933 156.222   1
   3  -4 -13 182.914 154.304   1
   3  -4 -12 464.230 149.154   1
   3  -4 -11 222.488 134.640   1
   3  -4 -10 215.601 123.848   1
   3  -4 -10 76.3871 46.9536   1
   3  -4  -9 260.865 110.695   1
   3  -4  -9 511.151 51.3008   1
   3  -4  -8 250.801 48.2357   1
   3  -4  -8 25.9339 91.5317   1
   3  -4  -7 287.537 43.7118   1
   3  -4  -7 177.251 81.3490   1
   3  -4  -6 112.055 40.3844   1
   3  -4  -6 169.479 58.6045   1
   3  -4  -5 449.131 47.1115   1
   3  -4  -4 400.278 49.0200   1
  -3  -4   4 314.875 47.3812   1
   3  -4  -3 170.329 18.2507   1
  -3  -4   3 392.175 42.3083   1
  -3  -4   2 150.517 29.5595   1
   3  -4  -2 121.831 20.5510   1
   3  -4  -1 201.709 42.2823   1
  -3  -4   1 348.137 31.0920   1
   3  -4   0 311.751 56.3210   1
  -3  -4   0 720.913 29.2061   1
   3  -4   1 415.769 50.6298   1
   3  -4   1 338.323 67.0970   1
  -3  -4  -2 400.664 26.6889   1
   3  -4   2 155.138 76.5365   1
  -3  -4  -2 512.138 135.845   1
   3  -4   2 483.069 55.2078   1
   3  -4   3 548.517 89.6386   1
   3  -4   3 718.527 60.9982   1
   3  -4   4 126.001 49.5433   1
   3  -4   4 134.399 95.5729   1
   3  -4   5 488.207 52.7104   1
  -3  -4  -5 479.964 119.023   1
   3  -4   5 535.712 105.942   1
   3  -4   6 91.6061 53.4661   1
   3  -4   6 86.7412 110.147   1
  -3  -4  -6 250.981 117.872   1
   3  -4   7 285.479 58.9638   1
   3  -4   7 69.2055 116.669   1
  -3  -4  -7 454.073 134.050   1
   3  -4   8 79.6360 66.7933   1
   3  -4   8 346.478 127.361   1
  -3  -4  -8 15.6903 131.392   1
  -3  -4  -9 1081.39 151.522   1
   3  -4   9 472.132 134.270   1
   3  -4   9 808.563 79.5120   1
   3  -4  10 158.815 75.5012   1
  -3  -4 -10 304.378 139.291   1
   3  -4  11-16.5414 76.1356   1
  -3  -4 -11 250.989 134.053   1
   3  -4  12 156.312 79.4777   1
  -3  -4 -12-46.1924 130.178   1
  -3  -4 -13 361.160 133.229   1
   3  -4  13 456.353 85.1341   1
   3  -4  14 315.311 176.051   1
  -3  -4 -14 359.411 128.812   1
   3  -4  14 429.425 81.5765   1
   3  -4  15 191.002 167.315   1
  -3  -4 -15 90.1488 119.958   1
   3  -4  16 149.449 168.860   1
  -3  -4 -16 182.945 112.723   1
   3  -4  17 175.100 174.683   1
  -3  -4 -17 131.571 110.350   1
   3  -4  18 405.334 174.598   1
  -3  -4 -18 167.377 110.339   1
   3  -4  19 179.045 163.647   1
  -3  -4 -19 111.557 101.658   1
  -3  -4 -20 32.0331 95.5530   1
   3  -4  20 284.211 160.636   1
  -3  -4 -21 275.084 102.034   1
   3  -4  21 134.157 159.678   1
  -3  -4 -22 54.7235 92.9381   1
   3  -4  22 139.819 155.548   1
  -3  -4 -23-42.4502 90.6737   1
   3  -4  23 88.9323 152.543   1
  -3  -4 -24 236.335 104.366   1
   3  -4  24-117.661 143.122   1
   3  -3 -26 84.4986 178.633   1
   3  -3 -25-161.269 175.568   1
   3  -3 -24-101.939 190.333   1
   3  -3 -23 539.267 203.619   1
   3  -3 -22-45.7019 197.601   1
   3  -3 -21 91.7494 208.171   1
   3  -3 -20-260.005 209.023   1
   3  -3 -19 415.029 212.130   1
   3  -3 -18 481.579 208.458   1
   3  -3 -17 547.180 207.284   1
   3  -3 -16 517.276 197.033   1
   3  -3 -15 356.166 182.008   1
   3  -3 -14 88.0204 169.988   1
   3  -3 -13 282.079 150.792   1
   3  -3 -12 251.662 142.553   1
   3  -3 -11 78.4726 134.952   1
   3  -3 -10 69.2441 105.615   1
   3  -3  -8 173.107 44.1111   1
   3  -3  -7 131.575 44.4345   1
   3  -3  -6 269.029 43.7032   1
   3  -3  -5 593.301 42.6716   1
   3  -3  -4 199.367 43.0657   1
   3  -3  -3 292.168 47.4228   1
   3  -3  -2 390.334 49.1473   1
  -3  -3   2 359.359 36.4553   1
   3  -3  -1 364.154 49.1934   1
   3  -3  -1 427.843 51.9821   1
  -3  -3   1 337.678 23.4533   1
   3  -3   0 831.363 53.5842   1
  -3  -3   0 807.773 22.0815   1
   3  -3   1 416.329 49.5450   1
  -3  -3  -1 440.443 126.907   1
   3  -3   1 238.536 58.9395   1
  -3  -3  -1 388.076 21.3248   1
  -3  -3  -2 51.7994 111.345   1
   3  -3   2 170.501 37.3593   1
   3  -3   3 306.481 49.5036   1
  -3  -3  -3 482.022 126.901   1
   3  -3   3 62.5885 59.0090   1
   3  -3   4 252.631 46.6714   1
  -3  -3  -4 201.504 112.966   1
   3  -3   4 292.662 73.5489   1
   3  -3   5 406.323 53.1230   1
   3  -3   5 289.362 78.2601   1
  -3  -3  -5 208.397 114.212   1
   3  -3   6 323.810 56.7866   1
  -3  -3  -6 325.571 125.046   1
   3  -3   6 271.609 84.7780   1
   3  -3   7 117.492 64.9561   1
  -3  -3  -7 198.903 128.849   1
   3  -3   7-13.6686 86.1473   1
   3  -3   8 213.481 68.7131   1
  -3  -3  -8 611.631 135.186   1
   3  -3   8 320.971 97.8921   1
   3  -3   9 117.453 72.9500   1
   3  -3   9 230.019 102.613   1
  -3  -3  -9 409.943 129.247   1
   3  -3  10 212.243 75.8620   1
   3  -3  10 33.3011 107.162   1
  -3  -3 -10 66.5610 118.792   1
   3  -3  11 98.0466 110.203   1
  -3  -3 -11 298.007 124.221   1
   3  -3  11-1.52912 67.7144   1
   3  -3  12 79.9741 70.9823   1
   3  -3  12 251.603 121.472   1
  -3  -3 -12 198.160 114.407   1
   3  -3  13 315.384 127.902   1
  -3  -3 -13 91.3439 112.141   1
   3  -3  14 89.4449 128.697   1
  -3  -3 -14 158.873 115.604   1
  -3  -3 -15 245.890 116.843   1
   3  -3  15 163.801 139.224   1
  -3  -3 -16 198.194 113.514   1
   3  -3  16 229.700 147.124   1
  -3  -3 -17 576.736 124.388   1
   3  -3  17 167.396 151.670   1
  -3  -3 -18 749.322 126.868   1
   3  -3  18 336.429 154.403   1
  -3  -3 -19 327.750 118.809   1
   3  -3  19-63.3888 156.017   1
  -3  -3 -20-92.1087 105.323   1
   3  -3  20 60.3681 150.558   1
  -3  -3 -21-20.1900 108.021   1
   3  -3  21-126.293 135.139   1
   3  -3  22 87.7491 144.613   1
  -3  -3 -22 90.9936 108.249   1
   3  -3  23 260.266 140.860   1
  -3  -3 -23-4.95923 88.4358   1
   3  -3  24-58.5865 122.979   1
  -3  -3 -24 65.0861 87.7173   1
   3  -3  25-144.603 128.031   1
  -3  -3 -25-94.9688 68.5265   1
   3  -2 -26 161.589 185.938   1
   3  -2 -25 346.206 197.747   1
   3  -2 -24-203.157 186.019   1
   3  -2 -23 366.079 203.409   1
   3  -2 -22 211.996 188.029   1
   3  -2 -21 316.352 211.747   1
   3  -2 -20 189.393 212.499   1
   3  -2 -19 126.832 207.704   1
   3  -2 -18-76.3639 200.784   1
   3  -2 -17 75.6483 213.214   1
   3  -2 -16 272.497 211.305   1
   3  -2 -15-145.190 167.252   1
   3  -2 -14 168.462 129.520   1
   3  -2  -6 313.129 44.8055   1
   3  -2  -5 1363.44 53.3998   1
   3  -2  -4 843.527 42.9522   1
   3  -2  -3 1000.37 50.3380   1
   3  -2  -2 746.108 49.6123   1
   3  -2  -2 392.456 64.2389   1
   3  -2  -1 195.625 42.5122   1
   3  -2  -1 140.663 61.4067   1
  -3  -2   0 289.887 114.453   1
  -3  -2   0 159.654 3.99169   1
   3  -2   1 170.446 71.6563   1
  -3  -2  -1 421.898 118.928   1
   3  -2   2 507.493 73.0518   1
  -3  -2  -2 577.634 129.243   1
  -3  -2  -3 1042.50 123.738   1
   3  -2   3 693.303 75.4819   1
   3  -2   3 889.279 51.4673   1
   3  -2   4 980.790 86.1181   1
  -3  -2  -4 1277.02 129.244   1
   3  -2   4 1082.98 56.4294   1
  -3  -2  -5 2796.98 157.871   1
   3  -2   5 2078.25 70.6771   1
  -3  -2  -6 1111.75 137.791   1
   3  -2   6 599.835 57.6288   1
   3  -2   6 863.896 71.1225   1
  -3  -2  -7 541.025 127.025   1
   3  -2   7 63.5414 67.8105   1
   3  -2   7 415.608 76.6429   1
   3  -2   8 282.604 83.4417   1
  -3  -2  -8 388.916 122.764   1
   3  -2   8 363.033 72.7070   1
   3  -2   9 67.1670 85.8228   1
  -3  -2  -9 128.647 110.993   1
   3  -2   9 104.934 65.1728   1
  -3  -2 -10 292.006 107.915   1
   3  -2  10 105.741 95.4234   1
  -3  -2 -11 102.883 102.025   1
   3  -2  11 11.6198 93.5920   1
  -3  -2 -12 58.1137 98.7215   1
   3  -2  12 34.9587 105.165   1
  -3  -2 -13 201.081 107.019   1
   3  -2  13-69.0455 105.337   1
  -3  -2 -14 143.594 108.977   1
   3  -2  14 134.743 113.711   1
  -3  -2 -15 143.702 112.048   1
   3  -2  15-140.205 120.109   1
  -3  -2 -16 199.393 115.710   1
   3  -2  16-72.1380 127.867   1
  -3  -2 -17 167.035 121.198   1
   3  -2  17 67.9625 136.227   1
  -3  -2 -18 307.818 132.000   1
   3  -2  18 259.575 145.087   1
  -3  -2 -19-27.7060 123.042   1
   3  -2  19 5.07620 132.566   1
   3  -2  20 252.032 137.344   1
  -3  -2 -20 267.591 97.0308   1
   3  -2  21 168.322 130.261   1
  -3  -2 -21-18.0771 82.6818   1
   3  -2  22 165.016 133.353   1
  -3  -2 -22 118.692 76.3587   1
   3  -2  23-6.20705 123.674   1
  -3  -2 -23 6.40264 64.4253   1
   3  -2  24 19.4703 117.541   1
   3  -2  25-6.79162 108.241   1
  -3  -2 -25-17.1471 73.7523   1
   3  -2  26 212.249 112.978   1
  -3  -2 -26 60.3199 80.7401   1
   3  -1 -27-118.117 176.650   1
   3  -1 -26 25.1295 173.699   1
   3  -1 -25 246.215 185.588   1
   3  -1 -24 165.768 195.917   1
   3  -1 -23 7.83361 197.401   1
   3  -1 -22 78.0310 204.674   1
   3  -1 -21 217.390 216.557   1
   3  -1 -20 138.463 194.864   1
   3  -1 -19 219.561 191.916   1
   3  -1 -18 74.4210 131.006   1
   3  -1  -4 476.548 42.6487   1
   3  -1  -3 486.766 35.6630   1
   3  -1  -2 478.808 42.5572   1
  -3  -1   1 314.457 20.5735   1
   3  -1  -1 334.559 42.0420   1
   3  -1  -1 165.034 81.5470   1
  -3  -1   0 312.058 126.738   1
   3  -1   0 164.863 75.7041   1
  -3  -1  -1 247.460 23.1426   1
   3  -1   1 259.206 85.6166   1
  -3  -1  -1 106.119 114.057   1
  -3  -1  -2 251.428 110.749   1
   3  -1   2 333.379 42.4730   1
   3  -1   2 267.950 93.0300   1
  -3  -1  -3 1097.03 126.712   1
   3  -1   3 1139.78 99.2179   1
   3  -1   3 971.215 49.3930   1
   3  -1   4 455.498 56.2842   1
   3  -1   4 510.274 89.3269   1
   3  -1   5 296.509 63.0938   1
  -3  -1  -5 514.100 128.547   1
   3  -1   5 538.840 90.5319   1
   3  -1   6 2212.87 110.071   1
  -3  -1  -6 2535.87 146.164   1
   3  -1   7 319.298 94.1249   1
  -3  -1  -7 247.678 109.493   1
   3  -1   7 411.706 65.2060   1
  -3  -1  -8 372.296 109.019   1
   3  -1   8 221.494 96.9634   1
  -3  -1  -9 652.611 102.478   1
   3  -1   9 696.166 77.9019   1
  -3  -1 -10 204.070 94.5293   1
   3  -1  10 139.102 59.1105   1
  -3  -1 -11 183.569 92.8967   1
   3  -1  11 48.8339 74.0869   1
  -3  -1 -12 435.258 99.9051   1
   3  -1  12-71.2976 89.4153   1
  -3  -1 -13 105.161 98.3450   1
   3  -1  13-99.2237 92.5040   1
  -3  -1 -14-68.4220 101.601   1
   3  -1  14-6.74198 102.025   1
  -3  -1 -15-41.3675 109.706   1
   3  -1  15 134.588 112.998   1
   3  -1  16 120.940 116.908   1
  -3  -1 -16-133.423 100.911   1
  -3  -1 -17 145.331 92.1831   1
   3  -1  17 287.864 126.128   1
   3  -1  18 84.6024 127.118   1
  -3  -1 -18-89.5782 79.0281   1
   3  -1  19 14.2052 131.903   1
  -3  -1 -19 172.806 76.5923   1
   3  -1  20 272.497 133.320   1
   3  -1  21 37.4714 125.312   1
  -3  -1 -21 68.6073 87.0372   1
   3  -1  22-28.3291 123.353   1
  -3  -1 -22 106.678 95.1292   1
   3  -1  23 142.344 124.127   1
  -3  -1 -23 33.2465 98.4876   1
   3  -1  24 166.476 125.303   1
  -3  -1 -24 125.150 95.2455   1
   3  -1  25 71.1866 118.094   1
  -3  -1 -25 84.7176 93.6755   1
   3  -1  26-20.2844 113.746   1
  -3  -1 -26-72.2852 91.0276   1
   3  -1  27-106.085 107.954   1
  -3  -1 -27 146.274 94.7062   1
  -3   0  27 10.2087 100.544   1
   3   0 -27 160.840 204.291   1
  -3   0  26-138.047 102.355   1
   3   0 -26 329.486 201.676   1
  -3   0  25 134.254 134.147   1
   3   0 -25-265.432 176.408   1
  -3   0  24 109.352 140.271   1
   3   0 -24-66.2858 168.332   1
   3   0 -23-20.3348 145.219   1
   3   0 -22 32.2501 87.3336   1
  -3   0   3 360.550 32.8902   1
  -3   0   2 113.255 26.7789   1
   3   0  -2 196.729 29.1321   1
  -3   0   1 20.2511 93.4794   1
  -3   0   1 104.312 31.5232   1
   3   0  -1 71.7211 32.7565   1
   3   0  -1-10.9538 99.0177   1
   3   0   0-176.809 93.6755   1
  -3   0   0-20.6748 99.3471   1
  -3   0  -1 314.223 103.103   1
  -3   0  -1 181.850 35.0570   1
   3   0   1 135.129 85.8616   1
  -3   0  -2 120.436 34.3615   1
   3   0   2 141.759 35.4339   1
   3   0   2-40.6813 94.0344   1
  -3   0  -2 274.886 104.460   1
   3   0   3 672.566 112.539   1
  -3   0  -3 888.751 120.801   1
  -3   0  -3 657.761 50.0586   1
   3   0   3 637.535 50.9334   1
  -3   0  -4 531.233 53.3876   1
   3   0   4 800.535 59.6938   1
  -3   0  -4 862.082 119.460   1
   3   0   5-21.0682 104.610   1
  -3   0  -5 260.823 107.051   1
   3   0   6 1711.34 119.024   1
  -3   0  -6 1438.18 114.129   1
   3   0   7 3505.31 133.738   1
  -3   0  -7 3128.70 126.702   1
   3   0   8 384.064 96.9291   1
  -3   0  -8 279.364 89.9658   1
   3   0   9 415.711 102.225   1
  -3   0  -9 213.350 89.7588   1
   3   0  10 479.951 101.081   1
  -3   0 -10 70.5254 88.4441   1
   3   0  11-60.6418 97.2805   1
  -3   0 -11 132.941 95.5021   1
   3   0  12-148.707 79.8869   1
  -3   0 -12-189.316 94.4417   1
   3   0  13 84.4444 78.0366   1
  -3   0 -13 137.119 83.3863   1
   3   0  14 94.8057 68.1702   1
  -3   0 -14 181.808 74.2058   1
   3   0  15 11.4848 82.9672   1
  -3   0 -15 176.558 68.6647   1
   3   0  16 192.360 104.415   1
  -3   0 -16 111.947 84.7029   1
   3   0  17 15.5117 109.135   1
  -3   0 -17 166.934 103.229   1
   3   0  18 95.5411 120.965   1
  -3   0 -18 191.596 108.752   1
   3   0  19 132.863 118.754   1
  -3   0 -19 64.0423 109.836   1
   3   0  20 352.629 130.213   1
  -3   0 -20 81.1108 109.838   1
   3   0  21-124.304 126.766   1
  -3   0 -21 58.8753 110.934   1
   3   0  22 42.2511 114.863   1
  -3   0 -22 100.439 107.693   1
   3   0  23 100.032 111.563   1
  -3   0 -23 65.5206 107.626   1
   3   0  24 99.3412 113.010   1
  -3   0 -24-5.29083 105.419   1
   3   0  25-79.7801 110.975   1
  -3   0 -25-89.3267 91.5666   1
   3   0  26 103.402 111.936   1
  -3   0 -26 11.7168 98.3797   1
   3   0  27 128.934 110.884   1
  -3   0 -27 85.6900 103.692   1
   3   1 -27 122.802 117.146   1
  -3   1  27-27.2958 86.4366   1
   3   1 -26 25.8991 66.0301   1
  -3   1  26-44.9172 90.6171   1
  -3   1  25 40.3683 103.650   1
  -3   1  24-98.1637 105.590   1
  -3   1  23 48.7904 116.342   1
  -3   1  22-113.943 123.566   1
  -3   1  21 157.426 135.620   1
  -3   1  20 245.710 152.426   1
  -3   1   5 340.313 41.2524   1
  -3   1   4 631.875 43.3503   1
  -3   1   3 556.517 37.2720   1
  -3   1   2 292.270 40.1521   1
  -3   1   1 421.967 84.6327   1
  -3   1   1 294.059 38.1260   1
   3   1   0-57.6581 113.736   1
  -3   1   0 104.873 77.0013   1
  -3   1  -1 148.782 92.7461   1
   3   1   1 441.427 108.521   1
   3   1   1 350.050 23.1607   1
  -3   1  -2 299.854 39.9274   1
  -3   1  -2 263.616 97.4847   1
   3   1   2 355.772 98.0180   1
   3   1   3 916.360 114.348   1
  -3   1  -3 995.431 98.3622   1
  -3   1  -3 879.938 48.4870   1
   3   1   4 608.426 119.404   1
  -3   1  -4 494.969 88.7008   1
  -3   1  -4 627.436 59.0365   1
   3   1   5 876.214 127.036   1
  -3   1  -5 254.155 62.3217   1
  -3   1  -6 1758.10 99.7095   1
   3   1   6 2771.03 149.453   1
  -3   1  -7 469.396 86.3266   1
   3   1   7 439.725 119.402   1
  -3   1  -8 343.475 94.0350   1
   3   1   8 285.173 110.921   1
   3   1   9 789.493 108.360   1
  -3   1  -9 491.753 79.8348   1
   3   1  10 391.563 100.877   1
  -3   1 -10 53.3635 60.6413   1
   3   1  11 49.3840 99.6324   1
   3   1  12 126.114 97.5483   1
  -3   1 -12-61.9165 79.1756   1
   3   1  13 80.2474 102.556   1
  -3   1 -13 189.566 93.6680   1
   3   1  14-23.0248 111.353   1
  -3   1 -14-52.0724 95.5466   1
  -3   1 -15-145.697 99.8344   1
   3   1  15 91.6960 112.334   1
  -3   1 -16-67.5158 107.723   1
   3   1  16 86.5498 101.879   1
  -3   1 -17 98.6747 116.791   1
   3   1  17 204.509 87.0603   1
  -3   1 -18-234.297 108.544   1
   3   1  18 66.6502 78.6461   1
  -3   1 -19 313.451 123.854   1
  -3   1 -20 204.637 120.315   1
   3   1  20-110.114 106.722   1
  -3   1 -21 28.9891 116.759   1
   3   1  21-89.8051 110.039   1
  -3   1 -22 46.0917 116.784   1
   3   1  22 4.99772 105.190   1
  -3   1 -23-10.8149 118.224   1
   3   1  23-100.568 102.226   1
  -3   1 -24-74.1235 104.048   1
   3   1  24 50.1995 103.451   1
  -3   1 -25 71.4711 115.643   1
   3   1  25-47.1011 96.0245   1
  -3   1 -26 137.581 114.291   1
   3   1  26-80.2423 96.4173   1
  -3   1 -27 116.545 101.759   1
   3   1  27-51.5896 99.9029   1
  -3   2  26-75.6050 100.048   1
  -3   2  25 166.949 112.508   1
  -3   2  24 138.681 107.459   1
  -3   2  23 165.405 108.463   1
  -3   2  22-41.4092 100.166   1
  -3   2  21 255.702 113.497   1
  -3   2  20 123.145 115.199   1
  -3   2  19 121.993 124.751   1
  -3   2  18-83.4044 124.380   1
  -3   2  17 138.989 134.920   1
  -3   2  16 29.6670 132.879   1
  -3   2  15 7.60691 144.130   1
  -3   2   7 204.949 41.9134   1
  -3   2   6 326.347 42.9719   1
  -3   2   5 1296.89 48.7265   1
  -3   2   4 789.741 43.2713   1
  -3   2   3 1195.20 51.6855   1
  -3   2   2 795.986 50.1978   1
  -3   2   2 512.607 74.0813   1
  -3   2   1 213.429 41.5740   1
  -3   2   1 87.2059 62.9045   1
  -3   2   0 774.674 81.5360   1
   3   2   0 171.938 113.053   1
   3   2   1 284.410 109.467   1
  -3   2  -1 116.637 72.5861   1
  -3   2  -2 470.502 71.2662   1
   3   2   2 838.220 116.377   1
  -3   2  -2 710.251 53.5435   1
   3   2   3 769.924 107.557   1
  -3   2  -3 678.033 73.1469   1
  -3   2  -3 845.866 50.1130   1
  -3   2  -4 1236.79 81.9173   1
   3   2   4 1191.67 120.248   1
  -3   2  -4 1061.18 57.2877   1
  -3   2  -5 2018.21 99.5754   1
   3   2   5 2141.38 140.335   1
  -3   2  -5 2087.18 73.8679   1
  -3   2  -6 646.952 60.5184   1
  -3   2  -6 784.219 72.0776   1
  -3   2  -7 327.210 71.9661   1
   3   2   7 384.724 124.520   1
  -3   2  -8 184.209 76.3771   1
   3   2   8 188.532 119.409   1
   3   2   9 88.3694 110.762   1
  -3   2  -9 192.330 83.5674   1
  -3   2  -9 16.0576 64.3728   1
   3   2  10 204.908 112.441   1
  -3   2 -10-94.3129 82.6825   1
   3   2  11 6.99273 104.541   1
  -3   2 -11 203.273 91.3345   1
   3   2  12 46.1304 107.573   1
  -3   2 -12-2.87378 92.0058   1
   3   2  13 91.0832 110.688   1
  -3   2 -13 230.722 105.364   1
   3   2  14 261.320 116.669   1
  -3   2 -14 339.706 110.021   1
   3   2  15 146.616 120.713   1
  -3   2 -15 43.5287 112.332   1
   3   2  16 198.063 124.584   1
  -3   2 -16 182.902 124.163   1
   3   2  17 138.479 134.022   1
  -3   2 -17 177.612 133.780   1
   3   2  18 436.870 141.757   1
  -3   2 -18 60.8075 130.084   1
   3   2  19-32.9350 111.079   1
  -3   2 -19 341.166 132.663   1
  -3   2 -20 282.373 128.163   1
   3   2  20 111.275 97.2986   1
  -3   2 -21 149.132 125.228   1
   3   2  21 179.834 83.5794   1
  -3   2 -22 37.7950 117.675   1
   3   2  22-13.5933 70.7964   1
  -3   2 -23-39.7452 116.223   1
  -3   2 -24-195.375 108.038   1
   3   2  24-36.4790 76.9795   1
  -3   2 -25 43.4246 112.179   1
   3   2  25 10.7121 89.1426   1
  -3   2 -26-13.0464 103.141   1
   3   2  26-82.9766 84.2370   1
  -3   3  26-55.3606 108.201   1
  -3   3  25 47.7646 106.937   1
  -3   3  24 94.2272 111.337   1
  -3   3  23-186.015 108.555   1
  -3   3  22 4.55073 118.930   1
  -3   3  21-65.6650 115.644   1
  -3   3  20-72.7659 113.416   1
  -3   3  19 416.488 132.533   1
  -3   3  18 254.753 127.591   1
  -3   3  17 467.167 129.502   1
  -3   3  16 382.035 121.495   1
  -3   3  15 65.0865 109.531   1
  -3   3  14 185.615 100.902   1
  -3   3  13-50.8978 99.7055   1
  -3   3  12 181.003 104.426   1
  -3   3  11-48.9472 103.235   1
  -3   3   9 96.4889 42.6857   1
  -3   3   8 133.385 42.7691   1
  -3   3   7 137.394 43.5077   1
  -3   3   6 145.755 39.9446   1
  -3   3   5 593.931 43.7661   1
  -3   3   4 184.577 43.7827   1
  -3   3   3 257.504 46.6860   1
  -3   3   2 353.180 45.4694   1
  -3   3   2 500.987 48.7278   1
  -3   3   1 377.632 55.7749   1
   3   3  -1 378.935 29.4595   1
  -3   3   1 463.301 48.0927   1
  -3   3   0 810.989 54.3182   1
   3   3   0 966.378 28.2791   1
  -3   3   0 961.423 54.0134   1
  -3   3  -1 219.992 52.5606   1
   3   3   1 193.399 119.108   1
   3   3   2 258.365 22.7917   1
   3   3   2 422.885 113.691   1
  -3   3  -2 420.589 54.7024   1
  -3   3  -2 261.410 45.0900   1
  -3   3  -3 170.946 47.3831   1
   3   3   3 370.683 112.913   1
  -3   3  -3 145.539 47.8821   1
   3   3   4-57.1393 94.9256   1
  -3   3  -4 237.237 65.5647   1
  -3   3  -5 309.215 53.3918   1
  -3   3  -5 160.667 73.5129   1
   3   3   5 453.776 109.332   1
  -3   3  -6 226.517 60.3597   1
   3   3   6 485.807 114.608   1
  -3   3  -6 238.084 76.9765   1
  -3   3  -7 53.9372 66.2098   1
   3   3   7 93.5468 117.029   1
  -3   3  -7-90.6150 77.2576   1
  -3   3  -8 194.047 70.5371   1
   3   3   8 341.431 124.811   1
  -3   3  -8 275.657 89.1280   1
  -3   3  -9-35.9297 73.4880   1
  -3   3  -9 22.3670 90.0871   1
   3   3   9 26.7260 126.571   1
  -3   3 -10 64.6381 97.2559   1
   3   3  10-50.0560 119.178   1
  -3   3 -10 145.285 72.7284   1
  -3   3 -11 46.7967 98.3183   1
   3   3  11-19.6272 121.942   1
  -3   3 -11 142.101 72.9437   1
  -3   3 -12 78.7855 109.486   1
   3   3  12 163.317 121.866   1
  -3   3 -13 40.4006 111.509   1
   3   3  13 297.945 125.010   1
   3   3  14 8.18689 120.113   1
  -3   3 -14 242.693 124.271   1
   3   3  15 272.949 120.686   1
  -3   3 -15 119.718 127.618   1
   3   3  16 414.699 131.828   1
  -3   3 -16 473.227 134.038   1
   3   3  17 362.075 132.754   1
  -3   3 -17 431.638 139.247   1
   3   3  18 759.271 140.293   1
  -3   3 -18 613.933 148.367   1
   3   3  19 463.855 131.584   1
  -3   3 -19 219.098 138.265   1
   3   3  20 109.057 134.123   1
  -3   3 -20 146.777 129.786   1
   3   3  21-46.1839 116.179   1
  -3   3 -21 146.823 132.675   1
  -3   3 -22-65.1471 122.238   1
   3   3  22 80.2437 103.456   1
  -3   3 -23-167.538 112.892   1
   3   3  23-75.0130 83.2310   1
  -3   3 -24 6.48969 128.489   1
   3   3  24 139.348 82.3083   1
  -3   3 -25 20.9061 119.285   1
   3   3  25-34.7140 69.6987   1
  -3   4  24 64.1676 112.548   1
  -3   4  23 147.463 116.953   1
  -3   4  22 77.1561 114.624   1
  -3   4  21 213.619 121.363   1
  -3   4  20-94.2460 119.259   1
  -3   4  19 95.5947 122.379   1
  -3   4  18 145.281 125.499   1
  -3   4  17 48.3657 119.024   1
  -3   4  16 57.0823 120.256   1
  -3   4  15 226.947 113.958   1
  -3   4  14 473.244 113.623   1
  -3   4  13 344.401 109.444   1
  -3   4  12 220.388 105.237   1
  -3   4  11 124.554 94.8643   1
  -3   4  11 137.940 45.7085   1
  -3   4  10 72.5354 44.6437   1
  -3   4  10 134.302 82.9134   1
  -3   4   9 408.213 48.0423   1
  -3   4   9-65.1233 71.8014   1
  -3   4   8 252.428 47.4015   1
  -3   4   8 223.259 63.0663   1
  -3   4   7 299.776 38.9140   1
  -3   4   7 48.1449 56.6731   1
  -3   4   6 198.291 41.0916   1
  -3   4   5 323.103 46.1371   1
  -3   4   4 487.135 50.1242   1
   3   4  -4 295.669 52.4113   1
  -3   4   3 589.247 54.7024   1
  -3   4   3 164.526 19.0116   1
   3   4  -2 146.891 35.1646   1
  -3   4   2 237.107 45.1726   1
  -3   4   2 246.809 25.7824   1
  -3   4   1 261.442 46.5958   1
  -3   4   1 222.314 35.2606   1
  -3   4   0 252.346 46.5517   1
   3   4   0 382.206 32.1902   1
   3   4   1 276.287 111.668   1
  -3   4  -1 433.287 52.4297   1
  -3   4  -1 456.567 58.0034   1
   3   4   2 483.940 30.4706   1
   3   4   2 256.333 116.424   1
  -3   4  -2 379.501 55.7404   1
  -3   4  -2 512.051 66.0841   1
   3   4   3 523.267 114.043   1
   3   4   3 669.659 26.7020   1
  -3   4  -3 706.701 75.8230   1
  -3   4  -4 152.878 48.4447   1
  -3   4  -4 155.945 77.4801   1
   3   4   4 246.110 110.947   1
   3   4   4 150.609 28.6197   1
   3   4   5 739.941 106.362   1
  -3   4  -5 683.725 90.5472   1
  -3   4  -5 579.285 56.3472   1
  -3   4  -6 125.640 55.9485   1
  -3   4  -6 200.647 93.5718   1
   3   4   6 94.1294 100.142   1
  -3   4  -7 370.697 66.2714   1
  -3   4  -7 190.304 96.3046   1
   3   4   7 221.192 113.849   1
  -3   4  -8 111.299 71.4308   1
  -3   4  -8 149.096 103.493   1
   3   4   8 172.982 115.096   1
   3   4   9 792.652 137.453   1
  -3   4  -9 346.993 112.178   1
  -3   4  -9 818.384 84.0828   1
  -3   4 -10 8.77309 77.0435   1
  -3   4 -10 144.310 118.785   1
   3   4  10 148.563 135.619   1
  -3   4 -11 158.616 123.462   1
   3   4  11-143.686 130.696   1
  -3   4 -12 151.388 126.999   1
   3   4  12-4.41850 136.973   1
  -3   4 -13 252.263 138.397   1
   3   4  13 549.168 142.803   1
  -3   4 -13 345.156 80.9944   1
  -3   4 -14 718.765 151.051   1
   3   4  14 233.088 140.422   1
  -3   4 -15 289.390 147.636   1
   3   4  15 9.29028 132.285   1
  -3   4 -16 248.084 150.089   1
   3   4  16 384.281 131.117   1
  -3   4 -17-41.1250 141.624   1
   3   4  17 76.4852 122.249   1
   3   4  18 39.6031 115.886   1
   3   4  19-15.1707 115.093   1
   3   4  20 106.284 112.480   1
   3   4  21-109.247 102.337   1
   3   4  22-29.0989 102.468   1
   3   4  23-6.15426 99.9948   1
   3   4  24 47.0122 107.875   1
  -3   5  23-77.7898 98.2605   1
  -3   5  22 93.2887 105.991   1
  -3   5  21 380.350 118.075   1
  -3   5  20 157.098 111.342   1
  -3   5  16 57.9409 99.2853   1
  -3   5  15 142.742 99.5860   1
  -3   5  14 199.805 96.5494   1
  -3   5  13 286.707 92.5493   1
  -3   5  13 392.449 48.4943   1
  -3   5  12 391.198 88.5411   1
  -3   5  12 360.036 48.9006   1
  -3   5  11 763.782 54.5011   1
  -3   5  11 720.920 87.6518   1
  -3   5  10 1379.23 61.8066   1
  -3   5  10 1146.02 85.9651   1
  -3   5   9 1851.20 62.9331   1
  -3   5   9 1634.68 77.8156   1
  -3   5   8 2044.21 58.0135   1
  -3   5   8 1986.32 71.1689   1
  -3   5   7 857.513 50.2316   1
  -3   5   7 1200.87 55.4622   1
  -3   5   6 129.177 45.7971   1
   3   5  -6 195.921 64.5009   1
   3   5  -5 112.871 61.4936   1
  -3   5   5 206.917 47.4015   1
  -3   5   5 155.793 19.0683   1
   3   5  -4 336.104 55.9401   1
  -3   5   4 77.1370 15.9320   1
   3   5  -3 196.462 42.5549   1
  -3   5   3 82.3894 47.6529   1
  -3   5   2 37.1756 37.5347   1
   3   5  -2 464.114 39.6018   1
  -3   5   1 320.669 51.3851   1
  -3   5   1 439.825 51.3782   1
  -3   5   0 488.295 54.9263   1
  -3   5   0 201.185 64.4159   1
   3   5   0 483.965 36.7616   1
  -3   5  -1 283.341 52.4870   1
   3   5   1 294.745 33.1493   1
  -3   5  -1 185.406 73.5133   1
  -3   5  -2 243.618 83.8086   1
   3   5   2 518.131 127.400   1
  -3   5  -2 425.868 57.8599   1
   3   5   2 516.508 37.8719   1
  -3   5  -3 48.0162 87.9777   1
  -3   5  -3 214.921 58.1137   1
   3   5   3 165.333 32.1835   1
   3   5   3 326.928 118.416   1
  -3   5  -4 104.121 94.9917   1
  -3   5  -4 187.162 53.7327   1
   3   5   4 176.643 27.7135   1
   3   5   4 227.860 116.322   1
  -3   5  -5 17.7750 101.138   1
  -3   5  -5 222.298 53.0400   1
   3   5   5 388.818 119.920   1
   3   5   5 196.438 33.4797   1
   3   5   6 137.792 104.469   1
  -3   5  -6 225.134 109.724   1
  -3   5  -6 165.052 56.9371   1
   3   5   6 116.684 33.9791   1
  -3   5  -7 354.492 119.277   1
  -3   5  -7 499.951 66.8409   1
   3   5   7 521.242 116.917   1
  -3   5  -8 695.168 133.706   1
   3   5   8 1148.14 134.978   1
  -3   5  -9 275.112 134.599   1
   3   5   9 974.648 141.022   1
  -3   5  -9 891.075 86.5282   1
  -3   5 -10 387.682 139.258   1
   3   5  10 713.966 145.980   1
   3   5  11 398.336 142.591   1
  -3   5 -11 181.509 140.363   1
  -3   5 -12 282.804 87.8588   1
  -3   5 -12 153.758 142.871   1
   3   5  12 241.336 138.368   1
  -3   5 -13 168.188 84.9619   1
  -3   5 -13 541.490 149.332   1
   3   5  13 754.518 145.548   1
  -3   5 -14 9.47633 138.789   1
   3   5  14 227.521 135.906   1
  -3   5 -14 122.993 84.2646   1
  -3   5 -15 5.03221 147.144   1
   3   5  15-10.0600 120.615   1
  -3   5 -15-50.9561 75.1555   1
  -3   5 -16-154.614 140.958   1
  -3   5 -16 90.4221 74.6720   1
  -3   5 -17 152.899 146.143   1
   3   5  17 128.700 113.490   1
   3   5  18 15.8900 107.902   1
  -3   5 -18 203.164 149.146   1
  -3   5 -19 81.8199 138.178   1
   3   5  19-49.2189 105.620   1
  -3   5 -20-6.61803 145.897   1
   3   5  20-71.7777 100.755   1
  -3   5 -21 418.362 162.181   1
   3   5  21-67.8259 95.2518   1
  -3   5 -22 109.666 140.250   1
   3   5  22 59.2715 99.1801   1
   3   5  23-91.7146 101.578   1
  -3   5 -23 168.433 131.274   1
  -3   6  21 3.74005 76.2824   1
  -3   6  20-115.537 72.5160   1
  -3   6  19-68.2617 73.1195   1
  -3   6  18-26.9310 72.4985   1
  -3   6  17 41.4812 72.6414   1
  -3   6  16 63.1080 73.5093   1
  -3   6  15 38.7417 67.5654   1
  -3   6  15 55.3578 38.2502   1
  -3   6  14 179.814 68.5490   1
  -3   6  14 102.068 40.4473   1
  -3   6  13-18.0531 64.0823   1
  -3   6  13 148.295 41.6897   1
  -3   6  12 53.1961 60.3129   1
  -3   6  12 149.874 43.7918   1
  -3   6  11 178.869 44.6335   1
  -3   6  11 48.2047 55.9351   1
  -3   6  10 145.003 39.2669   1
  -3   6  10 78.9363 47.1978   1
  -3   6   9 85.2536 37.9595   1
  -3   6   9-8.74447 38.4053   1
   3   6  -9 165.963 68.1116   1
  -3   6   8 145.893 41.8678   1
  -3   6   8 198.706 48.4279   1
   3   6  -8 104.764 70.4086   1
   3   6  -7 382.315 74.3190   1
  -3   6   7 289.261 45.5947   1
  -3   6   7 373.616 47.0900   1
  -3   6   6 748.186 53.6632   1
   3   6  -6 606.057 70.2679   1
  -3   6   5 487.284 52.4502   1
  -3   6   5 506.866 44.2246   1
   3   6  -5 542.978 61.9851   1
   3   6  -4 140.310 46.6964   1
  -3   6   4 111.761 50.3946   1
   3   6  -3 195.613 43.2253   1
  -3   6   3 45.9843 44.6344   1
   3   6  -2 247.327 41.5849   1
  -3   6   2 461.224 53.6561   1
   3   6  -1 218.132 43.5162   1
  -3   6   1 123.450 47.6216   1
   3   6   0 333.406 38.5522   1
  -3   6   0 399.517 53.3923   1
  -3   6  -1 229.228 51.9723   1
   3   6   1 259.729 35.1103   1
   3   6   2 127.198 117.958   1
  -3   6  -2 188.554 56.7951   1
  -3   6  -2 15.6821 71.0847   1
  -3   6  -3 234.605 60.6628   1
   3   6   3 262.637 35.8289   1
   3   6   3 535.436 138.586   1
  -3   6  -3 275.062 87.2750   1
  -3   6  -4 331.230 62.1700   1
   3   6   4 74.7524 116.670   1
   3   6   4 225.950 33.3742   1
  -3   6  -4 201.957 92.3263   1
   3   6   5 422.250 32.4183   1
   3   6   5 473.828 129.972   1
  -3   6  -5 270.330 90.2274   1
  -3   6  -6 311.263 56.7385   1
   3   6   6 343.892 129.109   1
   3   6   6 321.111 33.9405   1
  -3   6  -6 115.933 96.9155   1
   3   6   7 154.072 107.389   1
  -3   6  -7 218.749 59.5415   1
   3   6   7 209.152 35.1839   1
  -3   6  -7 82.8820 100.804   1
  -3   6  -8 136.059 61.8642   1
   3   6   8 199.889 35.6624   1
   3   6   8 95.7668 107.759   1
  -3   6  -8 136.545 110.134   1
  -3   6  -9 179.761 65.4361   1
   3   6   9 74.7122 119.464   1
  -3   6  -9 187.682 113.830   1
  -3   6 -10 59.3728 111.370   1
  -3   6 -10 145.206 71.0211   1
   3   6  10 283.659 128.833   1
  -3   6 -11 237.982 119.556   1
  -3   6 -11 32.7406 75.0740   1
   3   6  11 203.284 128.330   1
  -3   6 -12 3.92465 126.140   1
  -3   6 -12 266.190 78.6113   1
   3   6  12 96.1845 122.894   1
   3   6  13 125.965 128.064   1
  -3   6 -13 127.800 79.1542   1
  -3   6 -13 29.8141 122.186   1
  -3   6 -14 95.0964 81.7854   1
  -3   6 -14 13.5155 124.444   1
   3   6  14 58.5771 129.129   1
  -3   6 -15 19.8958 79.6219   1
  -3   6 -15-106.885 122.235   1
   3   6  15 201.947 119.455   1
  -3   6 -16-56.4270 122.256   1
   3   6  16-43.7720 108.882   1
  -3   6 -17-124.431 126.992   1
   3   6  17-33.5752 107.639   1
  -3   6 -17 79.2571 69.8982   1
  -3   6 -18 239.484 136.491   1
   3   6  18 34.7299 106.101   1
  -3   6 -18 36.4659 66.2213   1
  -3   6 -19 29.8693 118.125   1
   3   6  19-28.9711 100.024   1
  -3   6 -20-44.1259 118.603   1
   3   6  20-65.6783 90.3538   1
  -3   7  18 11.2261 64.6112   1
  -3   7  17-58.9029 55.6980   1
  -3   7  17 40.7139 31.9075   1
  -3   7  16 40.4654 33.4093   1
  -3   7  16 25.6481 57.0657   1
  -3   7  15-20.8909 31.1207   1
  -3   7  15-20.8878 52.6771   1
  -3   7  14-1.15519 33.8965   1
  -3   7  14 82.2972 44.3139   1
  -3   7  13 48.6782 35.9665   1
  -3   7  13 54.2464 39.0903   1
  -3   7  12 64.6259 37.8903   1
  -3   7  12 74.5687 52.0761   1
  -3   7  11 38.4399 52.8182   1
   3   7 -11-97.4385 60.0018   1
  -3   7  10 46.7634 48.7264   1
  -3   7  10 75.7139 32.2172   1
   3   7 -10 138.680 66.9806   1
   3   7  -9 65.1190 67.0046   1
  -3   7   9 232.313 53.8457   1
  -3   7   9 76.6451 34.5398   1
   3   7  -8 238.661 65.9975   1
  -3   7   8 214.485 39.6885   1
  -3   7   8 185.904 56.4864   1
   3   7  -7 289.792 63.6785   1
  -3   7   7 244.273 44.0468   1
  -3   7   7 345.426 57.1862   1
   3   7  -6 212.151 56.6932   1
  -3   7   6 281.267 44.5470   1
   3   7  -5 80.1881 45.8350   1
  -3   7   5 213.659 44.2931   1
   3   7  -4 35.7339 41.3026   1
  -3   7   4 73.2589 42.4764   1
   3   7  -3 119.463 39.3520   1
  -3   7   3 124.578 42.3121   1
   3   7  -2 239.736 44.7028   1
  -3   7   2 124.583 44.4825   1
   3   7  -1 330.162 43.4375   1
  -3   7   1 312.001 45.5377   1
   3   7   0 219.999 35.1384   1
  -3   7   0 112.656 46.3088   1
  -3   7  -1 219.009 49.1539   1
   3   7   1 293.456 34.5564   1
  -3   7  -2 309.577 54.8463   1
   3   7   2 208.622 33.5452   1
  -3   7  -3 194.577 55.3692   1
   3   7   3 199.442 36.3129   1
   3   7   3 275.977 122.319   1
   3   7   4 180.304 120.155   1
  -3   7  -4 232.050 57.3255   1
   3   7   4 80.9892 31.7061   1
  -3   7  -5 78.9631 51.7512   1
   3   7   5 123.213 119.796   1
   3   7   5 88.2754 29.9361   1
  -3   7  -6 317.659 54.3830   1
   3   7   6 231.254 28.9192   1
   3   7   6 304.094 111.501   1
   3   7   7 331.556 30.6169   1
  -3   7  -7 268.496 54.0511   1
   3   7   7 332.020 106.984   1
  -3   7  -7 274.130 89.5885   1
   3   7   8 65.4130 97.5796   1
  -3   7  -8 112.245 54.6971   1
   3   7   8 153.020 32.3601   1
  -3   7  -8 229.660 98.8836   1
  -3   7  -9 60.9491 56.8727   1
   3   7   9 95.2154 30.9823   1
   3   7   9 56.8222 98.6374   1
  -3   7  -9 165.132 100.165   1
  -3   7 -10 83.9005 58.0775   1
   3   7  10 51.2943 30.0408   1
   3   7  10 74.6611 98.3309   1
  -3   7 -10 223.375 97.3426   1
  -3   7 -11 26.1855 63.9828   1
   3   7  11 257.137 109.317   1
  -3   7 -11-143.655 88.8800   1
  -3   7 -12-17.6967 64.5308   1
   3   7  12 188.864 108.185   1
  -3   7 -12-16.6463 91.2362   1
  -3   7 -13 67.9312 67.6073   1
   3   7  13-15.3217 104.292   1
  -3   7 -13 140.177 98.9139   1
  -3   7 -14 223.988 71.1258   1
   3   7  14 160.703 115.015   1
  -3   7 -14-73.1020 93.6726   1
  -3   7 -15-51.1822 67.0272   1
  -3   7 -15-35.7469 107.147   1
   3   7  15 107.583 107.881   1
  -3   7 -16 111.746 69.7004   1
   3   7  16-47.2228 104.765   1
  -3   7 -16 217.075 109.559   1
  -3   7 -17 105.207 70.1504   1
   3   7  17-71.9102 99.5552   1
  -3   7 -17 147.194 108.720   1
   3   7  18-24.5693 105.319   1
  -3   7 -18 41.7290 111.264   1
  -3   7 -18-154.902 61.6041   1
  -3   8  14 131.923 56.3008   1
  -3   8  14 8.23601 28.9159   1
  -3   8  13 146.500 53.1342   1
  -3   8  13 35.5749 27.3572   1
   3   8 -13-16.9050 55.5301   1
  -3   8  12 127.013 51.4250   1
  -3   8  12 61.5135 26.6330   1
   3   8 -12 15.5759 57.6584   1
   3   8 -11 7.72076 62.2766   1
  -3   8  11 99.3553 52.5118   1
  -3   8  11-35.1214 25.8186   1
   3   8 -10-47.7957 57.2829   1
  -3   8  10 7.14325 27.2867   1
  -3   8  10 78.1203 53.3526   1
   3   8  -9 11.8022 53.2370   1
  -3   8   9-14.9632 28.8774   1
  -3   8   9 81.8762 55.4305   1
   3   8  -8 6.34781 52.8243   1
  -3   8   8 42.3440 51.9119   1
  -3   8   8 124.264 34.5982   1
   3   8  -7 18.1593 47.0810   1
  -3   8   7 43.0427 33.8962   1
  -3   8   7 61.5697 48.0874   1
   3   8  -6 1.16759 39.0926   1
  -3   8   6 26.6449 33.5558   1
  -3   8   6-66.7666 50.5354   1
   3   8  -5 77.9779 39.0791   1
  -3   8   5 139.396 38.6176   1
   3   8  -4 76.8565 35.5596   1
  -3   8   4 56.5123 34.0815   1
   3   8  -3 100.943 37.5664   1
  -3   8   3 117.849 36.1953   1
   3   8  -2 36.8942 38.0297   1
  -3   8   2 53.1853 36.1784   1
   3   8  -1 40.0783 35.1101   1
  -3   8   1 46.3531 35.3204   1
   3   8   0 59.2955 29.5350   1
  -3   8   0-1.22806 36.1184   1
  -3   8  -1 76.8697 39.5711   1
   3   8   1 58.3078 28.4326   1
  -3   8  -2 27.1320 43.1011   1
   3   8   2-0.75321 27.3448   1
   3   8   3 283.368 106.377   1
  -3   8  -3 85.0061 46.5400   1
   3   8   3 44.6368 26.6709   1
  -3   8  -4 92.6160 50.0396   1
   3   8   4 54.3301 28.2239   1
   3   8   4 151.072 112.603   1
  -3   8  -5 19.7750 49.1068   1
   3   8   5 101.389 28.1180   1
   3   8   5 16.1034 101.767   1
   3   8   6 180.553 100.347   1
  -3   8  -6 51.2308 43.7748   1
   3   8   6-5.02569 24.6626   1
  -3   8  -7 11.8546 41.4382   1
   3   8   7 33.5761 23.6372   1
   3   8   7 164.205 98.2659   1
  -3   8  -8 47.5483 44.3501   1
   3   8   8 68.5435 94.2999   1
   3   8   8 42.0041 21.4350   1
   3   8   9 50.9073 87.0363   1
  -3   8  -9 79.9103 47.9088   1
   3   8   9 113.645 27.6848   1
  -3   8 -10 7.17456 48.1618   1
   3   8  10 4.74306 25.5299   1
  -3   8 -10 4.42298 58.0068   1
   3   8  10-80.5222 81.6218   1
  -3   8 -11 1.88302 48.8134   1
   3   8  11-3.22284 25.6312   1
   3   8  11-13.0750 86.6204   1
  -3   8 -11 94.3836 78.9350   1
  -3   8 -12-6.49994 56.2077   1
   3   8  12-133.586 91.3981   1
   3   8  12-9.94174 25.5623   1
  -3   8 -12-30.6060 78.1240   1
  -3   8 -13-23.2745 58.5111   1
   3   8  13 60.4834 93.6191   1
  -3   8 -13-15.9223 83.8761   1
  -3   8 -14-67.5454 58.8294   1
   3   8  14 10.6500 90.9939   1
  -3   8 -14 41.4369 86.8200   1
   3   9  -7-26.3891 36.3509   1
  -3   9   7 28.7295 27.5324   1
   3   9  -6 29.6640 35.4152   1
  -3   9   6 50.9591 29.2077   1
   3   9  -5 78.7043 34.3800   1
  -3   9   5-22.9648 28.5679   1
   3   9  -4-18.0104 30.2264   1
  -3   9   4 8.80257 27.4199   1
   3   9  -3 44.0524 36.0495   1
  -3   9   3 49.2880 31.4632   1
   3   9  -2 47.0088 34.5882   1
  -3   9   2 38.6208 29.9064   1
   3   9  -1 31.1593 31.2725   1
  -3   9   1-37.3909 28.7167   1
   3   9   0 38.9788 25.2914   1
  -3   9   0-18.6982 31.9514   1
  -3   9  -1 32.7142 32.8187   1
   3   9   1 29.3395 23.6828   1
  -3   9  -2-1.46688 34.6195   1
   3   9   2 21.5233 24.3362   1
  -3   9  -3 1.52710 36.6823   1
   3   9   3 15.0687 22.1592   1
  -3   9  -4 55.0243 40.4914   1
   3   9   4 1.56095 22.7546   1
   3   9   4 42.2337 91.3654   1
  -3   9  -5 3.42581 43.5024   1
   3   9   5 120.602 94.2676   1
   3   9   5-10.1530 22.9033   1
  -3   9  -6-83.6561 35.2592   1
   3   9   6-118.114 77.2085   1
  -3   9  -7-1.56261 37.0440   1
   3   9   7-12.0319 20.1641   1
   3   9   7-9.08213 89.7937   1
  -4  -8   5 12.9653 24.1091   1
   4  -8  -5-46.0854 24.0297   1
  -4  -8   4-11.3787 20.2983   1
   4  -8  -4-37.3425 23.1907   1
  -4  -8   3 29.6317 24.0506   1
   4  -8  -3 21.3913 24.5069   1
  -4  -8   2 32.6608 22.1456   1
   4  -8  -2 49.9155 27.3719   1
  -4  -8   1 31.2995 20.5596   1
   4  -8  -1-4.52107 27.1028   1
  -4  -8   0 36.4039 19.2128   1
   4  -8   0 100.054 27.9472   1
   4  -8   1 7.17719 27.1724   1
  -4  -8  -1 37.3569 16.9876   1
   4  -8   2 13.7936 27.4157   1
  -4  -8  -2 25.3081 16.0780   1
   4  -8   3 42.1546 30.7212   1
  -4  -8  -3 2.39296 17.4620   1
   4  -8   4-22.5125 31.0132   1
  -4  -8  -4-1.78803 17.0463   1
  -4  -8  -4-15.8865 107.878   1
   4  -7 -12 162.054 46.1373   1
   4  -7 -12 25.6962 29.1368   1
   4  -7 -11 6.87715 38.9705   1
  -4  -7  11 26.3217 41.0494   1
   4  -7 -10 40.1478 25.3321   1
  -4  -7  10-28.2703 38.2664   1
  -4  -7   9-11.0736 41.0387   1
   4  -7  -9 12.5530 25.5810   1
   4  -7  -9-51.7896 33.0874   1
  -4  -7   8 72.6215 41.6194   1
   4  -7  -8 39.5443 25.2358   1
   4  -7  -8 71.6561 28.6632   1
  -4  -7   7 12.8027 36.5837   1
   4  -7  -7 26.1166 29.9997   1
   4  -7  -7 21.6772 22.8139   1
  -4  -7   6 46.1852 34.5008   1
   4  -7  -6 19.6616 30.0929   1
  -4  -7   5-1.62444 27.2669   1
   4  -7  -5-2.26830 28.8930   1
  -4  -7   4-43.5277 23.8301   1
   4  -7  -4-34.6872 30.7286   1
  -4  -7   3 24.8122 22.5340   1
   4  -7  -3 42.6190 29.0037   1
  -4  -7   2 71.7318 25.9156   1
   4  -7  -2-22.9785 30.2017   1
  -4  -7   1 64.8608 23.8301   1
   4  -7  -1 52.3031 31.2783   1
  -4  -7   0 85.9715 21.3601   1
   4  -7   0 75.9064 31.6360   1
   4  -7   1 35.2167 32.0410   1
  -4  -7  -1 39.0516 19.5258   1
   4  -7   1 26.0626 62.6866   1
   4  -7   2 58.9310 33.2168   1
  -4  -7  -2 27.1314 19.5154   1
   4  -7   2 24.6669 66.2772   1
   4  -7   3 78.1483 37.8958   1
  -4  -7  -3 39.2937 20.3192   1
  -4  -7  -3-14.0501 113.566   1
   4  -7   3 80.3051 70.9997   1
   4  -7   4 48.0608 39.0790   1
  -4  -7  -4 5.14484 17.7851   1
  -4  -7  -4 5.33122 123.196   1
   4  -7   4 28.5269 79.3800   1
   4  -7   5 30.6928 39.1258   1
  -4  -7  -5 4.86868 16.9427   1
  -4  -7  -5-20.6522 116.025   1
   4  -7   5 62.6930 83.3483   1
  -4  -7  -6 58.2458 116.009   1
   4  -7   6 63.8426 88.7903   1
   4  -7   6 94.5738 37.4526   1
  -4  -7  -6 17.5142 20.9993   1
   4  -7   7 32.3204 36.2104   1
  -4  -7  -7 26.9576 21.5354   1
  -4  -7  -7-74.4264 111.766   1
   4  -7   7-43.4102 92.1777   1
   4  -7   8-117.454 93.1539   1
   4  -7   8-20.2833 35.3996   1
  -4  -7  -8-20.8947 105.125   1
   4  -7   9 36.1135 102.773   1
  -4  -7  -9 196.728 104.236   1
   4  -7   9 20.1543 38.0700   1
   4  -7  10-21.8041 106.193   1
   4  -7  10 68.6975 40.7931   1
  -4  -7 -10 53.8948 99.5230   1
   4  -7  11 55.3785 107.735   1
   4  -7  11 146.402 42.3538   1
  -4  -7 -11 100.418 108.176   1
   4  -7  12 29.8488 110.570   1
   4  -7  12 17.0236 43.8732   1
  -4  -7 -12 5.81803 99.2481   1
   4  -6 -16 89.3840 115.708   1
   4  -6 -15-11.4780 110.689   1
   4  -6 -15 38.4277 32.3487   1
   4  -6 -14 48.9193 32.6332   1
   4  -6 -13 38.2971 32.2244   1
   4  -6 -12 45.3335 32.8451   1
   4  -6 -11 193.496 81.3447   1
   4  -6 -11 135.362 34.8578   1
   4  -6 -10 56.8802 71.4095   1
   4  -6 -10 57.9111 28.9867   1
   4  -6  -9-33.0360 60.8968   1
   4  -6  -9 36.6823 28.5057   1
   4  -6  -8 72.8046 43.3642   1
   4  -6  -8 50.3531 30.3625   1
  -4  -6   8 19.2988 40.9390   1
   4  -6  -7 60.7358 25.4432   1
   4  -6  -7 104.033 33.0130   1
  -4  -6   7 67.1149 43.8168   1
  -4  -6   6 62.8679 41.7929   1
   4  -6  -6 58.7052 34.1886   1
   4  -6  -6 16.9904 8.83812   1
  -4  -6   5 163.337 39.1989   1
   4  -6  -5 122.166 37.6945   1
  -4  -6   4 85.1465 30.5990   1
   4  -6  -4 123.814 37.1778   1
   4  -6  -4 29.6132 15.3833   1
  -4  -6   3 55.8709 25.9260   1
   4  -6  -3 64.1492 34.2691   1
   4  -6  -3 64.2036 37.3372   1
  -4  -6   2 85.2433 24.6690   1
   4  -6  -2 92.1476 34.9733   1
   4  -6  -2 43.0251 55.4580   1
   4  -6  -1 34.9834 73.8931   1
   4  -6  -1 53.1152 36.3579   1
   4  -6   0 5.07904 85.0729   1
  -4  -6   0 149.151 23.2756   1
   4  -6   0 149.615 36.9372   1
   4  -6   1 56.4988 89.9457   1
   4  -6   1 119.654 38.7378   1
   4  -6   2 133.606 96.8996   1
   4  -6   2 119.898 41.5794   1
  -4  -6  -2 116.334 22.7517   1
  -4  -6  -2 341.154 129.327   1
   4  -6   3 135.856 103.822   1
   4  -6   3 155.440 45.7272   1
  -4  -6  -3 14.1232 136.037   1
   4  -6   4 190.277 113.523   1
   4  -6   4 102.441 46.1170   1
  -4  -6  -4 127.178 19.8587   1
  -4  -6  -4 73.5641 131.740   1
  -4  -6  -5 123.972 126.962   1
   4  -6   5 207.544 118.551   1
   4  -6   5 147.089 46.6933   1
  -4  -6  -5 127.307 24.1011   1
   4  -6   6 284.295 118.756   1
   4  -6   6 110.573 42.2963   1
  -4  -6  -6 104.519 24.1679   1
  -4  -6  -6 479.581 131.867   1
   4  -6   7 222.339 125.309   1
   4  -6   7-35.7885 37.3264   1
  -4  -6  -7 154.088 117.752   1
  -4  -6  -8 61.2263 110.753   1
   4  -6   8 65.4570 42.6419   1
   4  -6   8-63.2081 124.077   1
   4  -6   9-30.4040 43.4787   1
   4  -6   9-121.876 122.293   1
  -4  -6  -9 120.997 111.842   1
   4  -6  10 102.996 45.5129   1
   4  -6  10-86.6404 124.776   1
  -4  -6 -10 129.606 116.732   1
   4  -6  11-24.7000 45.5308   1
   4  -6  11 168.713 133.514   1
  -4  -6 -11 199.815 120.713   1
   4  -6  12-1.98279 52.0458   1
   4  -6  12-75.7683 126.345   1
  -4  -6 -12 141.790 119.642   1
   4  -6  13-108.671 51.6253   1
   4  -6  13 62.8326 130.004   1
  -4  -6 -13-11.4856 107.438   1
   4  -6  14-8.88974 56.0477   1
  -4  -6 -14 46.6808 105.194   1
   4  -6  14 12.0259 129.941   1
  -4  -6 -15-81.3904 91.9211   1
   4  -6  15 9.39426 57.2876   1
   4  -6  15 151.564 131.713   1
   4  -6  16 60.1632 58.4682   1
   4  -6  16-119.138 124.180   1
  -4  -6 -16-59.0519 99.8659   1
   4  -5 -19 197.610 143.665   1
   4  -5 -18 358.060 139.461   1
   4  -5 -17 24.4372 136.848   1
   4  -5 -16 250.657 136.720   1
   4  -5 -15 330.639 128.096   1
   4  -5 -14 119.373 124.379   1
   4  -5 -13 48.3193 36.4352   1
   4  -5 -13 207.580 113.873   1
   4  -5 -12 74.2060 35.5368   1
   4  -5 -12-25.2722 101.719   1
   4  -5 -11 104.656 37.2601   1
   4  -5 -11-91.0695 87.3508   1
   4  -5 -10 16.7314 36.9104   1
   4  -5 -10-66.6506 80.8096   1
   4  -5  -9 63.0028 37.5847   1
   4  -5  -9 2.91788 65.2458   1
   4  -5  -8 92.3409 33.5084   1
   4  -5  -7 115.813 34.5312   1
   4  -5  -6 111.867 38.9933   1
   4  -5  -5 295.774 42.3814   1
  -4  -5   5 389.565 46.9808   1
  -4  -5   4 268.969 41.5061   1
   4  -5  -4 226.577 28.9394   1
   4  -5  -3 125.605 31.0646   1
  -4  -5   3 137.588 32.1865   1
   4  -5  -3 53.3682 41.9287   1
  -4  -5   2 170.783 25.7626   1
   4  -5  -2 245.276 40.9806   1
   4  -5  -2 171.716 34.8643   1
  -4  -5   1 224.297 26.7312   1
   4  -5  -1 112.788 41.2996   1
   4  -5  -1 234.721 45.9547   1
  -4  -5   0 108.353 21.3116   1
   4  -5   0 57.1269 39.2374   1
   4  -5   0 58.1592 53.2406   1
   4  -5   1 92.2702 39.3836   1
   4  -5   1 50.0891 62.4551   1
   4  -5   2 392.230 49.7270   1
   4  -5   2 149.479 72.0600   1
  -4  -5  -2 412.505 144.975   1
  -4  -5  -2 288.362 23.1834   1
   4  -5   3-1.25569 46.6974   1
   4  -5   3 65.5921 78.3752   1
  -4  -5  -3 56.5144 18.4521   1
  -4  -5  -3 239.143 144.340   1
  -4  -5  -4 233.842 24.6932   1
  -4  -5  -4 182.375 130.862   1
   4  -5   4 172.534 51.9526   1
   4  -5   4 177.271 86.5193   1
   4  -5   5 207.365 48.1163   1
   4  -5   5 200.802 94.3529   1
   4  -5   6 1.18348 43.5643   1
  -4  -5  -6 211.262 130.192   1
   4  -5   6 13.4532 92.3481   1
  -4  -5  -7-17.4493 117.783   1
   4  -5   7-20.5938 45.0122   1
   4  -5   7 6.04443 98.2104   1
   4  -5   8 12.4198 47.7442   1
   4  -5   8 23.5428 105.287   1
  -4  -5  -8 208.942 123.562   1
   4  -5   9-78.8640 47.5711   1
   4  -5   9-28.9924 106.648   1
  -4  -5  -9 88.4502 127.856   1
   4  -5  10 33.7273 55.1624   1
   4  -5  10-67.8278 108.316   1
  -4  -5 -10-40.8800 123.383   1
   4  -5  11 27.9753 59.0361   1
  -4  -5 -11 10.4549 129.002   1
   4  -5  11 29.7552 113.980   1
  -4  -5 -12-154.625 115.100   1
   4  -5  12-83.1404 112.193   1
   4  -5  13-51.9076 58.2476   1
  -4  -5 -13-5.36650 117.329   1
   4  -5  13-161.233 112.480   1
   4  -5  14 59.4249 63.3697   1
   4  -5  14 47.6184 123.405   1
  -4  -5 -14 145.820 117.830   1
   4  -5  15 64.2469 64.2879   1
   4  -5  15 50.0738 119.588   1
  -4  -5 -15 285.042 115.599   1
   4  -5  16 40.8808 123.474   1
  -4  -5 -16-53.7372 97.9138   1
   4  -5  16 140.999 61.7641   1
   4  -5  17-132.624 114.028   1
  -4  -5 -17-111.299 90.0993   1
   4  -5  17-24.6728 55.1244   1
   4  -5  18 396.084 135.450   1
  -4  -5 -18 43.2906 93.1000   1
   4  -5  18 76.9505 56.1724   1
   4  -4 -20 23.9029 145.396   1
   4  -4 -19-69.4584 140.551   1
   4  -4 -18-96.3246 133.905   1
   4  -4 -17-278.778 124.821   1
   4  -4 -16 127.648 128.950   1
   4  -4 -15-38.7774 128.902   1
   4  -4 -14 166.093 128.655   1
   4  -4 -13 173.674 102.910   1
   4  -4 -11 98.0764 40.4094   1
   4  -4 -10 302.275 44.0511   1
   4  -4  -9 127.682 41.8304   1
   4  -4  -8 303.763 42.4395   1
   4  -4  -7 103.631 36.1056   1
   4  -4  -6 450.431 43.2315   1
   4  -4  -5 988.588 52.1271   1
   4  -4  -4 1204.08 56.3577   1
   4  -4  -3 480.998 48.3815   1
   4  -4  -3 386.433 51.0980   1
  -4  -4   3 487.739 41.5351   1
  -4  -4   2 184.244 30.4055   1
   4  -4  -2 229.604 42.2040   1
   4  -4  -2 317.730 59.4458   1
   4  -4  -1 183.240 56.2647   1
  -4  -4   1 220.052 20.6565   1
   4  -4   0 66.0687 57.1582   1
   4  -4   0 51.9178 40.5882   1
  -4  -4  -1 463.133 133.600   1
   4  -4   1 385.632 44.5814   1
  -4  -4  -1 454.844 21.1572   1
   4  -4   1 334.425 68.3026   1
  -4  -4  -2 56.2822 132.233   1
   4  -4   2 156.698 49.9736   1
   4  -4   2 90.4820 51.0571   1
  -4  -4  -3 299.595 136.679   1
   4  -4   3 152.827 55.6564   1
   4  -4   4 352.545 56.1682   1
  -4  -4  -4 360.937 136.500   1
   4  -4   4 214.088 73.4268   1
  -4  -4  -5 451.107 142.379   1
   4  -4   5 440.704 83.9849   1
   4  -4   5 558.653 52.6204   1
   4  -4   6 199.837 49.8172   1
   4  -4   6 248.221 84.8293   1
  -4  -4  -6 359.360 132.817   1
   4  -4   7-26.9593 50.4363   1
   4  -4   7 132.447 89.5116   1
  -4  -4  -7 275.754 132.983   1
   4  -4   8 47.2729 95.7243   1
  -4  -4  -8 49.2475 130.910   1
   4  -4   9 241.639 63.4020   1
  -4  -4  -9 362.908 142.644   1
   4  -4   9 141.360 96.9349   1
   4  -4  10 271.518 68.1123   1
  -4  -4 -10 33.9198 134.287   1
   4  -4  10 324.118 106.455   1
   4  -4  11 3.62350 63.6953   1
  -4  -4 -11 279.175 130.322   1
   4  -4  11 21.5075 100.304   1
   4  -4  12 171.774 69.9360   1
   4  -4  12-115.762 100.919   1
  -4  -4 -12 64.5441 122.121   1
   4  -4  13 20.2109 69.7496   1
   4  -4  13 148.497 106.292   1
  -4  -4 -13 242.678 125.096   1
   4  -4  14-4.37393 106.242   1
  -4  -4 -14 222.623 110.042   1
   4  -4  14 4.08137 66.8773   1
   4  -4  15 41.8239 110.656   1
  -4  -4 -15-33.7839 106.725   1
   4  -4  15 37.6852 62.3442   1
   4  -4  16 123.585 107.739   1
  -4  -4 -16 63.6616 104.113   1
   4  -4  16 4.04825 60.4533   1
   4  -4  17 120.275 110.808   1
  -4  -4 -17-29.0867 94.9967   1
   4  -4  18-44.0000 100.967   1
  -4  -4 -18-19.7807 92.2510   1
   4  -4  19-17.7411 108.722   1
  -4  -4 -19-44.6620 87.2319   1
   4  -4  20 117.599 114.463   1
  -4  -4 -20-110.056 81.4354   1
   4  -3 -22-45.9083 141.119   1
   4  -3 -21 6.45410 151.224   1
   4  -3 -20 119.320 158.749   1
   4  -3 -19-110.300 152.580   1
   4  -3 -18 92.9658 129.794   1
   4  -3 -17 6.38818 99.7866   1
   4  -3  -9 278.706 44.9081   1
   4  -3  -8 925.439 50.8315   1
   4  -3  -7 1202.16 54.0501   1
   4  -3  -6 477.756 39.5981   1
   4  -3  -5 602.574 43.4804   1
   4  -3  -4 814.782 50.0506   1
   4  -3  -3 784.870 68.1890   1
   4  -3  -3 1092.68 52.3297   1
   4  -3  -2 111.154 41.9209   1
   4  -3  -2 128.737 57.4350   1
   4  -3  -1 159.646 68.0838   1
   4  -3  -1 210.587 44.5260   1
   4  -3   0 547.042 80.2682   1
  -4  -3   0 342.873 9.68855   1
   4  -3   1 122.199 40.4737   1
   4  -3   1 142.532 73.0623   1
  -4  -3  -1 76.6826 131.439   1
   4  -3   2 182.005 46.7673   1
   4  -3   2 238.842 72.2691   1
  -4  -3  -2 308.464 128.245   1
   4  -3   3 508.861 77.3793   1
   4  -3   3 385.015 53.8176   1
  -4  -3  -3 532.279 141.866   1
   4  -3   4 340.282 82.7713   1
  -4  -3  -4 729.770 135.419   1
   4  -3   4 434.459 49.7860   1
   4  -3   5 267.195 48.7951   1
   4  -3   5 221.731 78.2678   1
  -4  -3  -5 139.689 119.197   1
  -4  -3  -6 411.274 135.687   1
   4  -3   6 343.545 62.1784   1
   4  -3   6 467.725 54.0097   1
   4  -3   7 364.240 61.0576   1
  -4  -3  -7 754.258 144.080   1
   4  -3   8 201.989 64.2034   1
  -4  -3  -8 338.357 139.354   1
   4  -3   8 116.651 78.8365   1
  -4  -3  -9 4.46608 132.861   1
   4  -3   9 53.1258 87.6576   1
  -4  -3 -10 93.7542 132.739   1
   4  -3  10 56.5736 67.5603   1
   4  -3  10 175.394 90.3842   1
   4  -3  11 55.3719 71.4289   1
   4  -3  11 172.082 101.225   1
  -4  -3 -11 8.97379 133.556   1
   4  -3  12 65.2099 98.9374   1
  -4  -3 -12 22.0379 114.936   1
   4  -3  12 71.9276 69.5787   1
   4  -3  13 248.465 107.160   1
  -4  -3 -13 178.810 111.702   1
   4  -3  13 161.739 65.6077   1
   4  -3  14-3.98458 101.665   1
  -4  -3 -14 188.895 111.046   1
  -4  -3 -15-44.2495 107.845   1
   4  -3  15 381.398 116.811   1
  -4  -3 -16 167.323 102.132   1
   4  -3  16 298.040 113.247   1
  -4  -3 -17-27.0385 97.9046   1
   4  -3  17 106.723 108.472   1
  -4  -3 -18 59.3467 92.7744   1
   4  -3  18-190.680 99.7975   1
  -4  -3 -19 175.809 96.4471   1
   4  -3  19-75.3844 107.692   1
  -4  -3 -20-4.85978 91.4361   1
   4  -3  20-147.403 101.416   1
  -4  -3 -21 50.1830 85.7527   1
   4  -3  21 77.6239 108.305   1
  -4  -3 -22 26.0155 83.5743   1
   4  -3  22 74.9965 102.312   1
   4  -2 -23-32.6917 136.515   1
   4  -2 -22 51.7606 126.787   1
   4  -2 -21 9.02228 83.6692   1
   4  -2  -7 171.351 40.1212   1
   4  -2  -6 225.665 41.4361   1
   4  -2  -5 472.993 38.6233   1
   4  -2  -4 433.750 37.6055   1
   4  -2  -3 141.224 38.3946   1
   4  -2  -2 113.794 37.9083   1
   4  -2  -2-1.39292 69.2271   1
   4  -2  -1 93.4600 35.0741   1
   4  -2  -1 54.8745 66.1631   1
   4  -2   0 109.521 73.1036   1
   4  -2   0 185.529 36.4986   1
  -4  -2   0 330.915 116.921   1
  -4  -2   0 112.851 7.64451   1
   4  -2   1 22.6536 36.8257   1
  -4  -2  -1 3.00751 115.466   1
   4  -2   1 49.3054 78.6247   1
   4  -2   2 74.5347 43.0456   1
   4  -2   2 91.8635 84.1943   1
  -4  -2  -2-159.060 113.458   1
  -4  -2  -3 31.7347 118.060   1
   4  -2   3 4.14020 77.3731   1
   4  -2   4 195.425 41.9868   1
   4  -2   4 220.499 83.5786   1
  -4  -2  -4 430.355 118.358   1
   4  -2   5 512.744 88.3036   1
  -4  -2  -5 617.349 129.451   1
   4  -2   5 474.438 49.6447   1
   4  -2   6 377.409 55.8397   1
   4  -2   6 735.690 97.7857   1
  -4  -2  -6 538.311 146.265   1
   4  -2   7 266.728 63.9208   1
   4  -2   7 93.4512 92.0759   1
  -4  -2  -7 522.498 148.160   1
   4  -2   8 354.907 105.071   1
   4  -2   8 545.443 71.2814   1
  -4  -2  -8 739.359 147.092   1
   4  -2   9 188.819 70.0918   1
  -4  -2  -9-12.1767 125.367   1
   4  -2   9 233.882 85.9909   1
  -4  -2 -10 174.970 127.561   1
   4  -2  10 29.4558 66.8987   1
   4  -2  10 218.968 69.7464   1
  -4  -2 -11 374.461 122.607   1
   4  -2  11 51.5715 65.6004   1
  -4  -2 -12 285.106 117.297   1
   4  -2  12-109.366 74.7368   1
  -4  -2 -13 66.4183 107.281   1
   4  -2  13 30.5242 95.3269   1
  -4  -2 -14-150.332 100.784   1
   4  -2  14-156.737 91.4171   1
  -4  -2 -15 97.4893 103.003   1
   4  -2  15-11.7548 99.9731   1
  -4  -2 -16-98.3462 98.6019   1
   4  -2  16 33.4914 105.245   1
  -4  -2 -17 76.9822 100.482   1
   4  -2  17-31.1769 102.825   1
  -4  -2 -18 123.183 97.2854   1
   4  -2  18 278.719 112.983   1
  -4  -2 -19 9.10706 92.3143   1
   4  -2  19-45.0466 99.9783   1
  -4  -2 -20 157.608 96.2633   1
   4  -2  20 179.676 105.427   1
  -4  -2 -21 78.1561 98.9977   1
   4  -2  21 100.826 103.740   1
  -4  -2 -22 22.1536 94.3155   1
   4  -2  22-142.024 95.4195   1
  -4  -2 -23-35.2653 87.5734   1
   4  -2  23-81.0992 93.5760   1
   4  -1  -5 117.593 34.1528   1
   4  -1  -4 127.619 32.0654   1
   4  -1  -3 90.3284 29.7303   1
   4  -1  -2-33.1222 83.6044   1
   4  -1  -2 99.0282 33.3387   1
  -4  -1   2 96.4021 21.0336   1
  -4  -1   1 127.218 20.0664   1
   4  -1  -1 178.547 32.1366   1
   4  -1  -1 60.7192 78.0868   1
   4  -1   0 121.131 32.0526   1
  -4  -1   0 194.358 19.2264   1
  -4  -1   0 200.910 107.316   1
   4  -1   0 34.7655 69.9827   1
  -4  -1  -1 77.9333 20.2488   1
   4  -1   1 154.048 33.9106   1
   4  -1   1 251.276 81.8413   1
  -4  -1  -1 277.768 106.801   1
  -4  -1  -2 107.802 27.8624   1
   4  -1   2 182.723 90.8439   1
   4  -1   2 181.833 40.1516   1
  -4  -1  -2-38.5562 104.144   1
   4  -1   3 67.7906 34.9533   1
  -4  -1  -3-17.0132 102.747   1
   4  -1   3 196.696 98.0877   1
  -4  -1  -3 6.06482 35.3852   1
  -4  -1  -4 86.4298 118.670   1
   4  -1   4 7.66295 96.4910   1
   4  -1   5 82.8485 50.1129   1
  -4  -1  -5 46.7806 118.893   1
   4  -1   5 120.796 95.0453   1
   4  -1   6 237.968 57.6881   1
  -4  -1  -6 274.664 126.621   1
   4  -1   6 26.4043 92.3397   1
   4  -1   7 320.240 65.0360   1
   4  -1   7 547.057 101.549   1
  -4  -1  -7 808.850 131.018   1
   4  -1   8 318.629 99.7063   1
  -4  -1  -8 320.850 121.782   1
   4  -1   8 129.818 64.0269   1
   4  -1   9 425.436 102.173   1
  -4  -1  -9 109.930 113.105   1
   4  -1  10 424.197 105.974   1
  -4  -1 -10 226.820 115.260   1
   4  -1  11 38.6300 108.355   1
  -4  -1 -11 17.3785 107.635   1
  -4  -1 -12 154.261 105.877   1
   4  -1  12 104.353 98.4868   1
  -4  -1 -13 28.7109 105.978   1
   4  -1  13-54.1819 78.2005   1
  -4  -1 -14 120.172 102.548   1
   4  -1  14 70.1924 74.9139   1
  -4  -1 -15 102.752 101.118   1
  -4  -1 -16-36.0151 98.5097   1
   4  -1  16 69.9858 85.8119   1
  -4  -1 -17 38.3746 100.901   1
   4  -1  17 126.823 93.7871   1
  -4  -1 -18 198.870 104.445   1
   4  -1  18 93.2736 103.690   1
  -4  -1 -19 79.1758 112.517   1
   4  -1  19 51.9281 105.664   1
   4  -1  20-74.9686 98.1933   1
  -4  -1 -20 238.492 99.9579   1
   4  -1  21-63.6001 101.118   1
  -4  -1 -21-107.568 74.8971   1
   4  -1  22-61.3951 92.8925   1
  -4  -1 -22-79.8866 66.4789   1
   4  -1  23 269.390 103.774   1
  -4  -1 -23-56.0092 62.5924   1
  -4   0   4 34.1377 27.4100   1
  -4   0   3 36.6859 23.1027   1
   4   0  -3 183.588 29.6270   1
  -4   0   2 161.010 25.8231   1
   4   0  -2 111.868 24.8675   1
  -4   0   1 164.777 26.7088   1
   4   0  -1 163.212 28.8160   1
  -4   0   1 115.777 101.168   1
   4   0  -1 41.5350 92.4328   1
   4   0   0 282.940 96.3737   1
  -4   0   0 167.692 98.4030   1
   4   0   1-50.3804 86.2711   1
  -4   0  -1 74.7562 96.3212   1
  -4   0  -1 69.2272 29.0860   1
   4   0   1 45.6652 30.3035   1
  -4   0  -2 205.259 28.3222   1
   4   0   2 223.131 31.4453   1
   4   0   2 117.093 90.2405   1
  -4   0  -2 119.534 94.4245   1
  -4   0  -3 73.0923 32.8641   1
   4   0   3-16.4518 32.4204   1
   4   0   3-46.0188 94.8702   1
  -4   0  -3 65.1205 101.524   1
  -4   0  -4 82.4975 43.6698   1
   4   0   4 148.081 44.5317   1
   4   0   4-96.4857 97.5647   1
  -4   0  -4 97.5682 108.068   1
   4   0   5 285.897 54.5327   1
   4   0   5 272.060 110.808   1
  -4   0  -5 402.291 114.422   1
  -4   0  -5 66.5095 48.9497   1
   4   0   6 28.0395 104.590   1
  -4   0  -6 133.066 109.584   1
   4   0   6 30.2881 50.2967   1
   4   0   7 328.578 112.017   1
  -4   0  -7 583.731 111.894   1
   4   0   8 391.892 112.317   1
  -4   0  -8 151.845 101.754   1
   4   0   9 711.675 114.755   1
  -4   0  -9 489.783 106.586   1
   4   0  10-169.098 99.9658   1
  -4   0 -10 24.3872 95.1863   1
   4   0  11-92.7347 103.267   1
  -4   0 -11 121.857 96.6591   1
   4   0  12-46.8447 104.064   1
  -4   0 -12 74.7507 99.3256   1
   4   0  13-38.8379 107.210   1
  -4   0 -13-78.3779 97.5827   1
   4   0  14-119.096 107.856   1
  -4   0 -14-79.9251 97.2792   1
   4   0  15 86.0433 120.753   1
  -4   0 -15-11.9677 101.863   1
  -4   0 -16 55.2863 106.064   1
   4   0  16-38.0641 87.9601   1
   4   0  17 131.456 82.2550   1
  -4   0 -17 21.4504 86.0247   1
   4   0  18 53.5035 77.3463   1
  -4   0 -18-56.7328 75.7336   1
  -4   0 -19 150.323 74.5721   1
   4   0  20 48.7753 82.5026   1
  -4   0 -20 38.5044 62.3403   1
   4   0  21-57.4687 88.3058   1
   4   0  22 138.262 102.013   1
  -4   0 -22 91.5061 70.8356   1
   4   0  23 61.5381 95.1044   1
  -4   0 -23-28.0433 75.9417   1
  -4   1   6 92.9890 32.9239   1
  -4   1   5 154.553 33.4331   1
  -4   1   4 199.368 27.7493   1
  -4   1   3 68.8635 28.9771   1
  -4   1   2 99.7963 31.2844   1
  -4   1   1 122.876 85.1337   1
   4   1  -1 2.26181 93.3939   1
  -4   1   1 77.8837 29.2954   1
   4   1  -1 61.4824 18.5276   1
  -4   1   0-99.5815 80.4084   1
   4   1   0 88.4438 20.2988   1
   4   1   0 112.601 98.7214   1
  -4   1  -1 154.781 35.0711   1
   4   1   1 150.514 93.7556   1
  -4   1  -1-18.7205 87.0646   1
   4   1   2 24.0676 90.3416   1
   4   1   2 59.6479 25.9392   1
  -4   1  -2 35.0505 32.0605   1
  -4   1  -2-21.1712 93.2967   1
   4   1   3 57.9524 37.6539   1
  -4   1  -3 52.6313 99.1159   1
  -4   1  -3 2.43561 33.0663   1
   4   1   3 138.906 95.2960   1
  -4   1  -4 129.432 40.7445   1
   4   1   4 238.977 103.948   1
  -4   1  -4 184.508 100.007   1
  -4   1  -5 71.2668 50.2605   1
   4   1   5 157.485 111.047   1
  -4   1  -5-79.6454 87.6439   1
   4   1   6 442.099 120.954   1
  -4   1  -6 261.228 57.8414   1
  -4   1  -6 143.330 90.6635   1
  -4   1  -7 465.442 93.9245   1
   4   1   7 730.596 135.038   1
  -4   1  -7 352.652 62.0353   1
  -4   1  -8 172.035 91.9718   1
   4   1   8 426.063 126.358   1
  -4   1  -8 165.569 56.7070   1
  -4   1  -9 268.396 92.8185   1
   4   1   9 146.500 123.448   1
  -4   1 -10 68.1104 92.7444   1
   4   1  10 194.944 117.778   1
  -4   1 -11-75.2090 94.9984   1
   4   1  11 87.2284 112.888   1
  -4   1 -12 33.4874 99.7340   1
   4   1  12 185.963 114.666   1
   4   1  13 111.643 113.689   1
  -4   1 -13 112.581 91.7722   1
   4   1  14 153.715 113.623   1
  -4   1 -14 68.0325 76.5359   1
   4   1  15 184.191 110.046   1
  -4   1 -15 35.9982 69.1866   1
   4   1  16 36.9371 110.907   1
  -4   1 -16-19.6032 62.7130   1
   4   1  17-146.694 110.102   1
  -4   1 -17 47.3887 79.5478   1
   4   1  18 128.360 123.128   1
  -4   1 -18 74.8492 87.7685   1
  -4   1 -19 200.501 98.2286   1
   4   1  19 138.923 107.907   1
  -4   1 -20 22.0784 91.9902   1
   4   1  20 125.440 96.0034   1
  -4   1 -21 191.651 92.4305   1
   4   1  21 34.9114 78.2568   1
  -4   1 -22 19.6911 92.8825   1
   4   1  22 32.8430 62.6774   1
  -4   1 -23-72.7154 95.2068   1
  -4   2  23 48.7823 105.870   1
  -4   2   8 470.659 41.4544   1
  -4   2   7 127.150 38.9716   1
  -4   2   6 300.477 39.9741   1
  -4   2   5 386.990 33.8885   1
  -4   2   4 417.375 37.1651   1
  -4   2   3 215.871 39.2311   1
  -4   2   2-12.7873 72.6978   1
  -4   2   2 135.567 36.8816   1
  -4   2   1 98.5787 72.2516   1
  -4   2   1 96.1645 35.7002   1
  -4   2   0 255.590 37.8579   1
  -4   2   0 245.778 82.3515   1
   4   2   0 208.020 115.995   1
   4   2   0 140.470 7.38795   1
   4   2   1 23.5422 10.6626   1
  -4   2  -1-17.5281 85.1155   1
   4   2   1 32.3382 98.2788   1
  -4   2  -1 75.9105 38.7925   1
  -4   2  -2 28.5966 41.0885   1
   4   2   2 169.843 102.264   1
  -4   2  -2 285.817 88.2363   1
   4   2   3 103.164 96.8255   1
  -4   2  -3 101.658 38.3413   1
  -4   2  -3-30.1774 81.3734   1
  -4   2  -4 219.400 42.5258   1
  -4   2  -4 134.447 80.3422   1
   4   2   4 278.652 102.957   1
  -4   2  -5 444.216 49.9004   1
  -4   2  -5 348.506 82.5940   1
   4   2   5 582.542 118.366   1
  -4   2  -6 472.944 60.8240   1
  -4   2  -6 471.988 87.7782   1
   4   2   6 439.364 124.710   1
  -4   2  -7 76.4618 60.8183   1
   4   2   7 383.249 130.104   1
  -4   2  -7 85.4605 82.4175   1
  -4   2  -8 292.754 67.3706   1
  -4   2  -8 324.006 96.2559   1
   4   2   8 545.221 137.011   1
   4   2   9 243.695 131.851   1
  -4   2  -9 165.784 96.1130   1
  -4   2  -9 65.2325 66.6656   1
   4   2  10-8.30948 127.382   1
  -4   2 -10 112.541 81.4125   1
  -4   2 -10 220.375 65.5505   1
   4   2  11-185.801 129.844   1
  -4   2 -11-6.12960 63.3392   1
   4   2  12 60.8950 129.105   1
   4   2  13-64.7040 116.467   1
  -4   2 -13 51.3314 74.8717   1
   4   2  14-39.6760 114.450   1
  -4   2 -14 12.9771 91.4749   1
   4   2  15 49.9306 117.843   1
  -4   2 -15 128.441 94.3037   1
   4   2  16 61.5214 114.560   1
  -4   2 -16 22.2700 97.1437   1
   4   2  17-4.85209 110.432   1
  -4   2 -17-110.698 90.4132   1
   4   2  18 249.366 113.454   1
  -4   2 -18 79.6292 100.672   1
   4   2  19-173.000 109.868   1
  -4   2 -19 70.9143 96.4945   1
   4   2  20 108.661 110.896   1
  -4   2 -20-18.6688 89.2886   1
   4   2  21 436.796 123.387   1
  -4   2 -21-4.91174 95.2422   1
  -4   2 -22-20.7423 82.3184   1
   4   2  22-17.2849 100.292   1
  -4   2 -23 114.245 99.5729   1
   4   2  23-21.5407 88.1589   1
  -4   3  22-72.2990 81.2358   1
  -4   3  21-158.899 77.2815   1
  -4   3  20-41.0971 86.7755   1
  -4   3  19 120.869 106.992   1
  -4   3  10 198.397 41.0535   1
  -4   3   9 116.579 41.7571   1
  -4   3   8 946.932 50.0249   1
  -4   3   7 869.543 45.4703   1
  -4   3   6 393.087 38.3763   1
  -4   3   5 492.588 42.7792   1
  -4   3   4 760.322 47.4378   1
  -4   3   3 1112.13 51.3330   1
  -4   3   2 93.2661 38.5597   1
  -4   3   2 21.5811 68.7806   1
  -4   3   1 73.9222 70.5573   1
  -4   3   1 233.998 42.2344   1
   4   3   0 640.411 115.208   1
   4   3   0 356.484 11.9442   1
   4   3   1 246.895 117.965   1
  -4   3  -1 148.353 43.4129   1
  -4   3  -1 123.211 72.6152   1
   4   3   1 83.1285 8.57801   1
   4   3   2 152.882 112.563   1
  -4   3  -2 93.3378 46.5521   1
  -4   3  -2 285.284 71.0856   1
  -4   3  -3 486.813 53.1132   1
  -4   3  -3 554.688 74.3036   1
   4   3   3 295.853 113.239   1
   4   3   4 390.238 110.861   1
  -4   3  -4 319.421 74.7686   1
  -4   3  -4 394.807 45.6638   1
  -4   3  -5 82.1257 82.7826   1
  -4   3  -5 220.720 49.2508   1
   4   3   5 373.566 107.083   1
  -4   3  -6 291.989 54.0130   1
   4   3   6 255.098 121.254   1
  -4   3  -6 327.925 81.7207   1
  -4   3  -7 454.975 64.6253   1
   4   3   7 543.899 127.644   1
  -4   3  -7 314.746 60.3490   1
  -4   3  -8 431.690 70.2246   1
   4   3   8 129.439 130.195   1
  -4   3  -9 259.526 70.3186   1
   4   3   9 222.906 132.262   1
  -4   3  -9 269.124 79.7343   1
  -4   3 -10-29.0736 70.8655   1
  -4   3 -10-43.9023 84.2778   1
   4   3  10 224.002 135.766   1
  -4   3 -11-19.7119 86.3823   1
   4   3  11 131.178 130.086   1
  -4   3 -11 46.7058 69.5389   1
  -4   3 -12 27.3460 90.2370   1
   4   3  12-28.5719 127.955   1
  -4   3 -12-11.7662 65.7053   1
   4   3  13 9.77142 124.466   1
  -4   3 -13 13.0670 90.1174   1
  -4   3 -13 59.8425 66.6158   1
   4   3  14-24.2246 121.317   1
  -4   3 -14 31.4252 92.9078   1
   4   3  15 311.708 122.600   1
  -4   3 -15 261.394 99.2203   1
   4   3  16-5.06276 110.224   1
  -4   3 -16 250.112 102.069   1
   4   3  17-46.0804 107.399   1
  -4   3 -17-88.8393 93.1659   1
   4   3  18 26.5841 103.780   1
  -4   3 -18 44.9525 102.310   1
   4   3  19 130.574 106.196   1
  -4   3 -19 114.163 96.3175   1
   4   3  20-22.8917 100.274   1
  -4   3 -20 9.97789 95.8345   1
   4   3  21-152.938 88.2333   1
  -4   3 -21-57.8276 89.2152   1
   4   3  22 12.5294 97.4557   1
  -4   3 -22-32.7608 94.4145   1
  -4   4  20-49.1837 67.5414   1
  -4   4  19-2.70975 70.6618   1
  -4   4  18 42.4253 73.7693   1
  -4   4  17 59.7539 81.7853   1
  -4   4  16-27.6891 83.8265   1
  -4   4  15 18.1190 90.6687   1
  -4   4  12 74.7422 37.4357   1
  -4   4  11 84.6415 39.0581   1
  -4   4  10 323.008 41.8980   1
  -4   4   9 221.984 41.6808   1
  -4   4   8 240.124 36.3613   1
  -4   4   7 77.3726 35.8994   1
  -4   4   6 499.522 44.6695   1
  -4   4   5 906.904 51.5937   1
  -4   4   4 1189.79 54.5867   1
  -4   4   3 351.101 45.2588   1
  -4   4   3 541.106 57.3018   1
  -4   4   2 274.214 41.8356   1
  -4   4   2 408.780 62.5999   1
   4   4  -2 316.846 40.3559   1
   4   4  -1 225.663 27.1753   1
  -4   4   1 336.377 43.5708   1
  -4   4   1 273.133 60.9212   1
   4   4   0 210.217 25.2059   1
  -4   4   0 124.574 55.0005   1
  -4   4   0 170.811 43.6876   1
  -4   4  -1 342.438 61.3352   1
   4   4   1 672.770 128.494   1
   4   4   1 428.135 21.2330   1
  -4   4  -1 452.361 48.3086   1
  -4   4  -2 279.985 50.9944   1
   4   4   2 474.779 123.144   1
  -4   4  -2 252.378 68.0095   1
   4   4   2 285.467 19.9371   1
  -4   4  -3 275.639 53.1667   1
   4   4   3 257.344 124.616   1
   4   4   4 298.209 117.731   1
  -4   4  -4 200.121 56.3278   1
   4   4   5 507.029 118.562   1
  -4   4  -5 319.543 50.8875   1
  -4   4  -5 409.360 74.1997   1
  -4   4  -6 181.580 53.1237   1
  -4   4  -6 175.154 75.5751   1
   4   4   6 356.822 106.581   1
  -4   4  -7 48.4157 51.6947   1
   4   4   7 106.418 111.425   1
  -4   4  -7-8.64870 76.5972   1
  -4   4  -8 125.181 61.5907   1
   4   4   8-91.7602 113.405   1
  -4   4  -8 155.355 82.6568   1
  -4   4  -9 228.912 66.4886   1
   4   4   9 141.548 119.794   1
  -4   4  -9 52.2224 83.5966   1
  -4   4 -10 158.384 69.1500   1
   4   4  10 119.203 127.221   1
  -4   4 -10 77.1808 88.3380   1
   4   4  11 259.518 127.514   1
  -4   4 -11 130.001 71.8176   1
  -4   4 -11 93.0532 93.9791   1
  -4   4 -12 124.816 71.2613   1
  -4   4 -12 69.7681 89.9476   1
   4   4  12 106.406 121.078   1
  -4   4 -13-88.0868 87.0233   1
   4   4  13 217.886 124.181   1
  -4   4 -13-20.3396 70.5463   1
  -4   4 -14 3.75309 96.0527   1
   4   4  14 121.520 117.431   1
  -4   4 -14-35.4679 64.1831   1
  -4   4 -15-3.99626 97.9696   1
   4   4  15-27.3003 113.222   1
  -4   4 -15 136.055 65.1722   1
  -4   4 -16-130.965 91.8809   1
   4   4  16-27.2580 111.325   1
  -4   4 -17-66.6022 97.8849   1
   4   4  17 83.7632 110.421   1
   4   4  18 224.464 112.092   1
  -4   4 -18 51.5288 100.688   1
   4   4  19-87.2057 101.366   1
  -4   4 -19 89.2077 97.9982   1
   4   4  20 88.5720 97.5633   1
  -4   4 -20-130.134 86.7909   1
  -4   5  19-13.2074 81.6164   1
  -4   5  18-104.836 74.1300   1
  -4   5  17-95.1198 75.9014   1
  -4   5  16 305.135 79.4337   1
  -4   5  15 198.764 73.1898   1
  -4   5  14 48.3607 34.3563   1
  -4   5  14 61.5197 67.1221   1
  -4   5  13 21.0943 32.8488   1
  -4   5  13 54.9560 59.0644   1
  -4   5  12 62.0875 34.9692   1
  -4   5  12 71.5669 58.6849   1
  -4   5  11 58.0264 36.4437   1
  -4   5  11 60.4573 60.2629   1
  -4   5  10 17.9930 33.1450   1
  -4   5  10 70.9524 59.5688   1
  -4   5   9 69.5074 31.0163   1
  -4   5   8 145.641 34.3679   1
  -4   5   7 164.822 36.1852   1
  -4   5   6 79.0854 38.3898   1
  -4   5   5 279.505 41.9185   1
   4   5  -5 163.802 47.8615   1
  -4   5   4 299.587 44.3022   1
   4   5  -4 103.482 50.6487   1
   4   5  -3 107.557 43.6734   1
  -4   5   3 149.988 37.7799   1
  -4   5   3 186.529 35.7351   1
   4   5  -2 150.436 32.8215   1
  -4   5   2 89.7678 36.3758   1
   4   5  -1 247.844 29.3591   1
  -4   5   1 194.358 41.0245   1
  -4   5   1 139.388 37.7106   1
   4   5   0 75.6659 27.6603   1
  -4   5   0 120.202 42.7133   1
  -4   5   0 89.9432 42.4306   1
   4   5   1 117.634 23.1592   1
  -4   5  -1 64.3537 41.8016   1
  -4   5  -1 122.189 52.7748   1
   4   5   1-29.8752 109.693   1
  -4   5  -2 141.257 48.1765   1
   4   5   2 277.587 133.740   1
  -4   5  -2 36.3784 57.8412   1
   4   5   2 276.148 25.1444   1
  -4   5  -3 104.804 49.4071   1
   4   5   3 83.9088 115.639   1
  -4   5  -3-23.0519 63.8832   1
   4   5   4 277.110 25.4227   1
  -4   5  -4 204.967 52.4077   1
  -4   5  -4 100.535 72.0347   1
   4   5   4 325.889 116.485   1
  -4   5  -5 338.641 48.6070   1
   4   5   5 248.706 113.299   1
  -4   5  -5 151.530 75.5284   1
   4   5   6 115.675 105.204   1
  -4   5  -6 121.396 48.3855   1
  -4   5  -6-61.2542 76.8485   1
  -4   5  -7 63.9916 50.2903   1
  -4   5  -7 38.3054 77.9459   1
   4   5   7-62.5607 98.6086   1
  -4   5  -8 14.0820 50.2830   1
  -4   5  -8-2.62492 81.0332   1
   4   5   8 158.291 107.213   1
  -4   5  -9 198.726 58.5646   1
  -4   5  -9 25.6415 84.6607   1
   4   5   9 299.830 107.387   1
  -4   5 -10 91.9552 61.1973   1
   4   5  10 36.6748 108.582   1
  -4   5 -10 85.8173 88.2458   1
   4   5  11 24.2869 110.338   1
  -4   5 -11-104.275 88.4211   1
   4   5  12 30.6506 119.694   1
  -4   5 -12-29.4147 95.6686   1
  -4   5 -13-26.5678 66.9341   1
  -4   5 -13 203.178 99.8456   1
   4   5  13-5.41858 112.623   1
  -4   5 -14 23.0984 67.6985   1
  -4   5 -14 78.6273 99.5770   1
   4   5  14 247.327 117.236   1
  -4   5 -15-85.3868 94.2678   1
   4   5  15 210.587 117.334   1
  -4   5 -15-4.65611 64.6848   1
  -4   5 -16-61.6120 100.314   1
   4   5  16-87.5892 103.801   1
  -4   5 -16 40.5206 58.9611   1
  -4   5 -17 24.9316 103.037   1
   4   5  17-133.083 102.301   1
  -4   5 -17 85.8602 60.7544   1
  -4   5 -18 75.0938 102.896   1
   4   5  18 18.2265 97.5869   1
  -4   6  16 78.1019 78.7952   1
  -4   6  16 28.2711 29.9406   1
  -4   6  15-54.7421 73.5460   1
  -4   6  15 51.2302 30.6420   1
  -4   6  14-30.3909 71.9787   1
  -4   6  14 72.9676 31.2622   1
  -4   6  13-119.615 66.2196   1
  -4   6  13 8.68946 31.6114   1
  -4   6  12 37.7182 64.5850   1
  -4   6  12 88.1665 32.8712   1
  -4   6  11-94.4246 59.6688   1
  -4   6  11 31.9089 30.5070   1
  -4   6  10-57.7870 55.6160   1
  -4   6  10-10.4377 26.5540   1
  -4   6   9-5.86913 48.6347   1
  -4   6   9-35.8574 27.8571   1
  -4   6   8-41.2399 29.8634   1
  -4   6   7-7.24936 31.3436   1
  -4   6   7-0.89356 22.9994   1
   4   6  -7 2.16174 48.4224   1
   4   6  -6 55.3494 51.7095   1
  -4   6   6 102.634 36.0524   1
  -4   6   6 10.8894 9.16404   1
   4   6  -5 162.901 48.9244   1
  -4   6   5 158.256 37.1874   1
   4   6  -4 142.942 43.0871   1
  -4   6   4 44.8628 11.0297   1
  -4   6   4 85.1050 36.3966   1
   4   6  -3 30.7225 34.2187   1
  -4   6   3 72.2440 24.8014   1
   4   6  -2 108.350 30.1214   1
  -4   6   2 83.1146 39.8225   1
  -4   6   2 41.1785 35.8837   1
  -4   6   1 87.7154 52.0576   1
   4   6  -1 158.069 32.9478   1
  -4   6   1 50.5711 35.5275   1
   4   6   0 121.281 27.5672   1
  -4   6   0 66.8524 39.4797   1
   4   6   1 136.696 23.8961   1
  -4   6  -1 71.2481 40.0800   1
  -4   6  -2-55.5998 71.4947   1
  -4   6  -2 99.0348 43.3925   1
   4   6   2 111.618 22.7262   1
   4   6   2 99.1720 121.580   1
   4   6   3 154.133 116.370   1
  -4   6  -3 75.5099 80.1911   1
  -4   6  -3 177.669 47.6066   1
   4   6   3 192.313 24.5254   1
  -4   6  -4 130.510 84.9950   1
  -4   6  -4 81.5412 48.3644   1
   4   6   4 19.6886 105.219   1
   4   6   4 129.588 22.0196   1
  -4   6  -5 90.4809 41.6043   1
  -4   6  -5 139.656 88.9447   1
   4   6   5 72.9438 20.6148   1
   4   6   5-20.3737 103.405   1
  -4   6  -6 76.4992 41.8615   1
  -4   6  -6 120.718 94.1945   1
   4   6   6 393.545 113.676   1
   4   6   6 157.366 25.0382   1
   4   6   7-15.6771 95.4408   1
  -4   6  -7 99.2044 45.2385   1
  -4   6  -7 147.302 99.0094   1
   4   6   7 31.1394 23.8001   1
  -4   6  -8 84.7145 47.0923   1
  -4   6  -8 3.39586 99.5861   1
   4   6   8 51.1265 95.9316   1
  -4   6  -9 70.3850 47.8526   1
  -4   6  -9-76.8593 99.0899   1
   4   6   9 29.2200 93.8981   1
  -4   6 -10-200.265 99.9590   1
   4   6  10 121.263 99.5191   1
  -4   6 -11 59.4513 59.6491   1
  -4   6 -11 25.1619 109.196   1
   4   6  11 23.8813 102.884   1
  -4   6 -12 36.4772 60.0035   1
  -4   6 -12-183.135 102.928   1
   4   6  12 5.06946 98.8220   1
  -4   6 -13 69.7049 61.1671   1
   4   6  13-37.9276 104.081   1
  -4   6 -13 37.9479 109.203   1
   4   6  14 34.0087 104.822   1
  -4   6 -14 124.286 63.1009   1
  -4   6 -14 180.877 116.322   1
  -4   6 -15-71.5357 61.5818   1
  -4   6 -15-47.7879 106.195   1
   4   6  15-84.1502 100.219   1
  -4   6 -16 59.7795 64.6650   1
  -4   6 -16 61.5955 107.273   1
   4   6  16 202.822 101.737   1
  -4   7  12 46.7079 35.2145   1
  -4   7  12 35.5521 24.7225   1
  -4   7  11 106.373 25.4954   1
  -4   7  11 318.639 36.9409   1
  -4   7  10 27.9360 26.0450   1
  -4   7  10 390.033 33.9785   1
  -4   7   9 64.5531 27.6412   1
   4   7  -9-4.12020 47.8526   1
   4   7  -8 17.0456 50.2614   1
  -4   7   8-7.45285 28.7664   1
   4   7  -7-111.354 45.9076   1
  -4   7   7-5.47202 29.6501   1
   4   7  -6 121.007 46.3244   1
  -4   7   6 39.0207 30.6767   1
  -4   7   6 63.2596 19.3692   1
   4   7  -5-14.4140 39.0832   1
  -4   7   5 69.1207 33.5866   1
   4   7  -4 23.6081 32.5569   1
  -4   7   4 57.4811 30.3106   1
   4   7  -3 57.2860 29.4782   1
  -4   7   3 38.4366 30.9912   1
   4   7  -2 69.0612 28.3487   1
  -4   7   2 31.8577 31.3036   1
   4   7  -1 79.6918 29.3480   1
  -4   7   1 30.3475 32.1336   1
  -4   7   1-10.7766 41.1586   1
  -4   7   0 12.5689 32.3184   1
  -4   7   0-115.644 44.2800   1
  -4   7  -1-22.6791 32.1618   1
   4   7   1 37.5401 21.2219   1
  -4   7  -1 17.7636 50.7691   1
  -4   7  -2-1.33336 36.2222   1
   4   7   2 37.4435 20.9735   1
  -4   7  -2 38.6187 61.6103   1
   4   7   2 100.370 99.6251   1
  -4   7  -3 77.3447 41.8813   1
   4   7   3 61.0144 23.4072   1
   4   7   3-17.2944 106.960   1
  -4   7  -3 82.0811 64.3340   1
  -4   7  -4 54.0075 43.2726   1
   4   7   4 32.3508 20.9937   1
   4   7   4-45.3600 96.0020   1
  -4   7  -4 28.8208 69.3546   1
  -4   7  -5 58.9565 76.1522   1
   4   7   5-116.893 97.8175   1
  -4   7  -5 45.0508 43.4696   1
   4   7   5-5.98417 18.6389   1
  -4   7  -6-18.7153 77.5350   1
  -4   7  -6-23.5574 36.4002   1
   4   7   6-13.3176 17.0163   1
   4   7   6-45.5969 88.6137   1
  -4   7  -7-154.619 78.1057   1
  -4   7  -7-62.6158 35.8324   1
   4   7   7 153.507 88.4123   1
   4   7   7 53.7100 22.2479   1
  -4   7  -8-160.640 80.8326   1
   4   7   8 84.3891 88.0037   1
  -4   7  -8-16.8420 41.0549   1
   4   7   8 31.9796 21.7835   1
  -4   7  -9 6.92066 85.3236   1
  -4   7  -9 3.26362 42.5524   1
   4   7   9 54.7930 22.6904   1
   4   7   9 146.344 86.0974   1
  -4   7 -10 52.1737 88.9736   1
  -4   7 -10 35.8566 42.3436   1
   4   7  10 8.78024 83.8731   1
  -4   7 -11-107.725 84.7310   1
  -4   7 -11 68.6897 49.7924   1
   4   7  11 145.251 89.7618   1
  -4   7 -12 8.37569 51.5037   1
  -4   7 -12 21.4152 92.6562   1
   4   7  12 10.2006 96.5021   1
   4   8  -5 38.2800 31.7601   1
  -4   8   5 33.7233 27.3697   1
   4   8  -4-19.8728 28.2636   1
  -4   8   4 26.8767 25.7602   1
   4   8  -3 5.77526 26.8866   1
  -4   8   3 49.6469 28.7228   1
   4   8  -2 62.6765 29.8579   1
  -4   8   2 55.1834 27.7018   1
   4   8  -1 22.7243 26.4481   1
  -4   8   1-60.5926 24.9039   1
   4   8   0-3.40282 22.3449   1
  -4   8   0-10.5790 28.1861   1
  -4   8  -1 19.7561 29.9666   1
   4   8   1-14.4722 19.2868   1
  -4   8  -2 5.54360 33.8909   1
   4   8   2-23.6032 19.0713   1
   4   8   3 26.0927 88.0563   1
  -4   8  -3 20.7540 36.3724   1
   4   8   3 32.1350 18.6897   1
  -4   8  -4 34.1856 35.8069   1
   4   8   4 158.911 91.0009   1
   4   8   4 55.9898 19.6740   1
  -4   8  -4 63.1572 45.6016   1
   5  -6  -6 99.5279 25.9251   1
  -5  -6   6 27.6829 30.6364   1
  -5  -6   5-8.06875 27.6229   1
   5  -6  -5 28.8766 23.1184   1
   5  -6  -5 12.0644 24.4616   1
  -5  -6   4-2.73923 24.8897   1
   5  -6  -4-59.0762 26.6508   1
   5  -6  -3 3.13048 30.7122   1
  -5  -6   3 33.8291 19.2997   1
   5  -6  -3-4.73732 22.5409   1
  -5  -6   2 4.11274 15.2338   1
   5  -6  -2-0.95530 23.4195   1
   5  -6  -2-42.8553 37.3376   1
  -5  -6   1 7.36562 15.5712   1
   5  -6  -1 34.2881 26.0647   1
  -5  -6   0 1.99808 13.4737   1
   5  -6   0 35.6592 26.0569   1
   5  -6   0 7.69014 39.9180   1
  -5  -6  -1-1.72626 11.3891   1
   5  -6   1-96.5870 43.1444   1
   5  -6   2 20.0873 27.3809   1
  -5  -6  -2 30.1096 13.1134   1
   5  -6   2 40.2445 50.7279   1
  -5  -6  -2-19.3635 101.312   1
   5  -6   3 21.3058 30.8266   1
  -5  -6  -3 2.05700 11.3278   1
   5  -6   3 66.1394 58.5070   1
  -5  -6  -3-76.8109 110.277   1
   5  -6   4 25.4728 31.4130   1
   5  -6   4-99.6369 60.9968   1
  -5  -6  -4 11.7512 14.5089   1
  -5  -6  -4 269.841 114.706   1
  -5  -6  -5 21.6061 110.830   1
   5  -6   5 8.52342 33.1026   1
   5  -6   5-56.7850 63.5308   1
  -5  -6  -5 24.7117 15.0952   1
   5  -5 -11 43.7014 27.6515   1
   5  -5 -10 36.6652 27.3175   1
   5  -5  -9 29.3172 21.9550   1
   5  -5  -8 24.6146 23.7517   1
   5  -5  -7 43.3630 25.4399   1
   5  -5  -6 35.4491 25.9197   1
   5  -5  -5 176.625 31.0298   1
   5  -5  -4-12.4619 35.6466   1
  -5  -5   4-6.63823 28.0535   1
  -5  -5   3 36.4606 24.8031   1
   5  -5  -3 23.8135 27.1933   1
   5  -5  -3-35.5202 42.5872   1
  -5  -5   2 23.5986 17.4558   1
   5  -5  -2 0.89724 25.8648   1
   5  -5  -2 12.2119 44.2333   1
  -5  -5   1 29.8742 15.7811   1
   5  -5  -1 18.0877 44.9415   1
   5  -5  -1 90.4915 28.4011   1
   5  -5   0 34.1840 47.8372   1
  -5  -5   0 30.1918 12.4263   1
  -5  -5  -1 19.3018 11.5128   1
   5  -5   1 20.9378 28.6030   1
   5  -5   1 132.834 54.7687   1
  -5  -5  -2 82.4532 118.706   1
   5  -5   2 19.7751 30.7024   1
  -5  -5  -2 23.2132 10.8326   1
   5  -5   2 7.74715 46.6376   1
   5  -5   3 11.9266 33.9017   1
  -5  -5  -3 4.09612 13.3492   1
   5  -5   3-11.1890 34.1378   1
  -5  -5  -3 47.0418 111.718   1
  -5  -5  -4-9.68870 106.576   1
   5  -5   4 58.8937 36.9738   1
   5  -5   4 114.309 53.9533   1
   5  -5   5 6.69674 36.7772   1
   5  -5   5 119.524 59.6233   1
  -5  -5  -5 137.787 121.427   1
   5  -5   6 10.7926 32.1549   1
  -5  -5  -6 10.8089 113.236   1
   5  -5   6 63.2304 65.4182   1
  -5  -5  -7-30.6214 107.539   1
   5  -5   7 55.6479 32.2708   1
   5  -5   7 47.4991 68.4403   1
   5  -5   8 42.9720 35.1720   1
   5  -5   8-39.9443 69.4579   1
  -5  -5  -8 81.2714 101.716   1
   5  -5   9 1.43520 37.0659   1
   5  -5   9-40.1260 71.0909   1
  -5  -5  -9 223.024 106.995   1
   5  -5  10 48.7012 39.0987   1
   5  -5  10 142.366 82.4379   1
  -5  -5 -10 156.309 107.815   1
   5  -5  11 100.190 44.1883   1
  -5  -5 -11 65.0841 108.456   1
   5  -5  11-19.7907 77.1583   1
   5  -4 -13 12.5118 27.4477   1
   5  -4 -12 72.8974 28.8398   1
   5  -4 -11-11.9193 27.9355   1
   5  -4 -10 19.5920 29.0927   1
   5  -4  -9 23.1917 30.6035   1
   5  -4  -8 70.4167 27.0099   1
   5  -4  -7 59.1746 26.5777   1
   5  -4  -6 45.8093 27.9238   1
   5  -4  -5 77.3988 30.0904   1
   5  -4  -4 108.777 30.8221   1
   5  -4  -4 143.264 52.6865   1
   5  -4  -3 58.5328 31.7637   1
   5  -4  -3 78.9206 48.1892   1
   5  -4  -2 108.650 56.8682   1
   5  -4  -2 139.173 29.5464   1
  -5  -4   1 52.1859 11.9326   1
   5  -4  -1 93.1840 30.8047   1
   5  -4  -1 136.078 61.4685   1
  -5  -4   0 48.6558 7.58833   1
   5  -4   0 104.664 30.7285   1
   5  -4   0 188.548 62.9135   1
   5  -4   1 39.2682 29.6759   1
  -5  -4  -1 22.0633 6.40836   1
   5  -4   1 153.334 59.8566   1
  -5  -4  -1 4.22781 113.837   1
  -5  -4  -2-49.0748 114.614   1
   5  -4   2 80.6692 61.3421   1
   5  -4   2 120.605 35.5588   1
   5  -4   3 6.10438 60.0523   1
   5  -4   3 33.7561 36.5821   1
  -5  -4  -3 9.06156 117.101   1
   5  -4   4 106.461 66.6196   1
   5  -4   4 128.588 40.1827   1
  -5  -4  -4 239.193 118.250   1
   5  -4   5 28.3687 34.3828   1
  -5  -4  -5 148.866 118.055   1
   5  -4   5 102.139 72.4367   1
  -5  -4  -6 305.197 118.740   1
   5  -4   6 28.3701 33.9489   1
   5  -4   6 92.9594 55.2696   1
   5  -4   7 78.1731 37.6493   1
   5  -4   7 35.2830 46.3740   1
  -5  -4  -7 28.8978 111.505   1
   5  -4   8 91.6938 40.5322   1
  -5  -4  -8 40.6673 112.985   1
   5  -4   8 67.6370 55.4874   1
   5  -4   9 19.3476 41.1355   1
  -5  -4  -9-69.7277 108.075   1
   5  -4   9 116.521 74.6331   1
  -5  -4 -10-22.0511 108.309   1
   5  -4  10-35.6645 73.8629   1
   5  -4  11-76.9112 45.8812   1
  -5  -4 -11-33.5626 106.576   1
   5  -4  11-56.2757 72.4242   1
   5  -4  12 107.300 51.7931   1
  -5  -4 -12 140.935 101.942   1
   5  -4  12-41.6307 72.4038   1
  -5  -4 -13-16.9037 104.506   1
   5  -4  13 58.0746 51.9513   1
   5  -4  13 24.3488 75.8123   1
   5  -4  14-15.0043 52.2849   1
   5  -4  14-4.33361 79.4364   1
  -5  -4 -14-74.0410 95.4734   1
   5  -3 -11 69.4271 30.4637   1
   5  -3 -10 56.7744 30.3204   1
   5  -3  -9 28.9901 30.0489   1
   5  -3  -8 15.7129 30.4779   1
   5  -3  -7 27.4579 26.9824   1
   5  -3  -6 117.641 27.4259   1
   5  -3  -5 186.035 31.2227   1
   5  -3  -4 140.468 32.7033   1
   5  -3  -3 39.1364 31.5968   1
   5  -3  -3 23.1694 62.7621   1
   5  -3  -2 59.7449 30.5272   1
   5  -3  -2 93.2253 62.1113   1
   5  -3  -1 76.2251 32.1349   1
   5  -3  -1 257.254 68.3458   1
   5  -3   0 66.7060 72.3478   1
  -5  -3   0 2.00737 1.27064   1
  -5  -3   0 148.694 112.310   1
   5  -3   0 64.1159 29.9878   1
   5  -3   1 82.0312 32.9112   1
  -5  -3  -1 16.9580 121.104   1
   5  -3   1 56.0808 76.0056   1
   5  -3   2 78.2360 35.9156   1
  -5  -3  -2 183.153 117.237   1
   5  -3   2 163.953 76.5875   1
   5  -3   3 69.6111 37.9764   1
   5  -3   3 77.0582 73.8792   1
  -5  -3  -3-183.111 114.503   1
   5  -3   4-34.4593 34.0178   1
   5  -3   4 9.71727 70.1143   1
  -5  -3  -4 4.48256 115.942   1
  -5  -3  -5 72.7476 108.144   1
   5  -3   5 95.0333 35.3191   1
   5  -3   5 88.8002 76.2412   1
   5  -3   6 94.8371 76.4481   1
   5  -3   6-6.26777 35.9145   1
  -5  -3  -6 269.487 110.557   1
   5  -3   7 5.87261 76.3439   1
   5  -3   7 89.6932 39.2150   1
  -5  -3  -7-42.2485 114.120   1
   5  -3   8 9.74919 80.5251   1
   5  -3   8 15.4026 42.3765   1
  -5  -3  -8-24.7091 118.501   1
   5  -3   9 61.8087 49.3586   1
  -5  -3  -9 111.962 118.699   1
   5  -3   9-31.4017 76.6613   1
  -5  -3 -10-176.779 107.188   1
   5  -3  10-24.0514 61.6387   1
  -5  -3 -11 130.448 108.201   1
   5  -3  11 53.7433 54.0500   1
   5  -3  11-6.89312 48.8499   1
   5  -3  12-13.0732 55.7782   1
   5  -3  12 17.8845 61.9538   1
  -5  -3 -12 41.7798 111.522   1
   5  -3  13 47.8970 54.1215   1
   5  -3  13 42.7424 73.1701   1
  -5  -3 -13 108.900 103.585   1
  -5  -3 -14 118.127 104.375   1
   5  -3  14-144.123 75.5362   1
   5  -3  14 11.3599 53.4505   1
  -5  -3 -15-191.602 86.0129   1
   5  -3  15 34.1721 76.4112   1
   5  -3  15-16.7970 47.2886   1
  -5  -3 -16-41.0493 82.0986   1
   5  -3  16 18.1956 86.5487   1
   5  -2  -9 105.058 31.5159   1
   5  -2  -8 83.4965 31.8576   1
   5  -2  -7 191.333 32.5851   1
   5  -2  -6 110.592 29.6234   1
   5  -2  -5-9.02438 25.4253   1
   5  -2  -4 114.461 29.6357   1
   5  -2  -3 131.128 32.6349   1
   5  -2  -3 154.907 84.4695   1
   5  -2  -2 158.576 77.1239   1
   5  -2  -2 333.870 36.4705   1
  -5  -2   1 231.337 13.0880   1
   5  -2  -1 344.242 33.1327   1
   5  -2  -1 298.177 77.3209   1
   5  -2   0 213.571 78.0380   1
  -5  -2   0 264.299 12.5522   1
  -5  -2   0 363.831 126.747   1
   5  -2   0 358.675 34.1763   1
  -5  -2  -1 126.346 14.7498   1
   5  -2   1 187.660 85.2576   1
   5  -2   1 165.206 31.8483   1
  -5  -2  -1 270.940 121.378   1
   5  -2   2 95.4756 85.2711   1
  -5  -2  -2-78.4939 112.693   1
   5  -2   3 75.1095 38.9243   1
  -5  -2  -3 68.1022 117.888   1
   5  -2   3-120.022 85.3947   1
  -5  -2  -4 287.256 108.751   1
   5  -2   4 51.8922 34.3139   1
   5  -2   4-25.5756 84.4907   1
   5  -2   5 2.61004 35.1144   1
   5  -2   5 14.5523 88.2784   1
  -5  -2  -5 174.185 113.500   1
   5  -2   6 41.8230 38.6122   1
   5  -2   6 110.199 88.3525   1
  -5  -2  -6 149.529 128.069   1
   5  -2   7 134.607 45.5079   1
   5  -2   7 336.245 88.6276   1
  -5  -2  -7 81.1952 114.205   1
   5  -2   8 134.964 50.1413   1
  -5  -2  -8 46.7823 119.455   1
   5  -2   8 194.971 85.3462   1
   5  -2   9 207.823 55.8422   1
  -5  -2  -9 9.47704 108.986   1
   5  -2   9 154.115 87.1084   1
   5  -2  10 55.1292 56.9009   1
   5  -2  10-184.665 86.5989   1
   5  -2  11 75.5752 94.2121   1
  -5  -2 -11 147.326 105.522   1
   5  -2  11-108.906 55.3851   1
  -5  -2 -12 75.1737 105.582   1
   5  -2  12-54.8895 52.4141   1
   5  -2  12 95.0373 82.8516   1
  -5  -2 -13 77.9116 97.6520   1
   5  -2  13 71.6350 78.3905   1
   5  -2  13-83.6951 50.0766   1
  -5  -2 -14 55.8185 91.7428   1
   5  -2  14 36.1476 59.8683   1
  -5  -2 -15-18.7628 82.9869   1
   5  -2  15-25.7295 54.0160   1
  -5  -2 -16 28.1055 87.1321   1
  -5  -2 -17 19.2288 83.5401   1
   5  -2  17 19.3717 71.3342   1
   5  -1  -6 55.4686 28.4843   1
   5  -1  -5 188.815 31.3337   1
   5  -1  -4 243.004 26.5714   1
   5  -1  -3 307.610 29.9502   1
  -5  -1   3 312.452 22.9204   1
   5  -1  -2 362.042 32.1165   1
  -5  -1   2 334.954 20.2668   1
   5  -1  -2 233.665 94.1503   1
  -5  -1   1 70.6212 20.5019   1
   5  -1  -1 35.8114 27.7574   1
   5  -1  -1 75.1938 89.0988   1
  -5  -1   1 38.8736 104.232   1
   5  -1   0 185.262 81.7747   1
   5  -1   0 228.987 29.7943   1
  -5  -1   0 256.336 119.057   1
  -5  -1   0 220.592 18.9665   1
  -5  -1  -1 109.652 23.3997   1
   5  -1   1 109.455 28.6767   1
   5  -1   1 220.892 84.0051   1
  -5  -1  -1 177.477 118.427   1
  -5  -1  -2 114.020 23.5613   1
   5  -1   2 95.5794 35.6001   1
  -5  -1  -2 123.532 118.750   1
   5  -1   2-44.6114 85.5989   1
  -5  -1  -3 164.555 32.5430   1
   5  -1   3 26.2939 91.4589   1
   5  -1   3 169.001 34.6608   1
  -5  -1  -3 232.687 106.941   1
   5  -1   4 84.9828 33.7392   1
  -5  -1  -4 249.366 109.387   1
   5  -1   4 163.131 98.8074   1
  -5  -1  -4 107.649 37.0911   1
  -5  -1  -5-137.554 111.091   1
   5  -1   5 79.4882 100.622   1
   5  -1   6 55.6725 44.6152   1
  -5  -1  -6 40.7943 113.126   1
   5  -1   6-162.112 92.8612   1
   5  -1   7-137.043 46.7893   1
  -5  -1  -7 8.49126 117.658   1
   5  -1   7 59.4700 93.2790   1
   5  -1   8-69.8356 51.0687   1
   5  -1   8-133.427 84.5616   1
  -5  -1  -8 4.25567 110.320   1
   5  -1   9 14.2687 88.5348   1
  -5  -1  -9 21.3472 108.430   1
   5  -1   9 47.0743 53.6443   1
   5  -1  10 146.655 89.8822   1
  -5  -1 -10-12.7526 106.611   1
   5  -1  10-133.027 48.5724   1
   5  -1  11 61.1342 88.0464   1
  -5  -1 -11-29.4720 104.496   1
   5  -1  12 36.2041 87.6721   1
  -5  -1 -12 58.1352 92.5740   1
   5  -1  13 117.065 95.1891   1
  -5  -1 -13 50.1623 90.4313   1
   5  -1  14-114.847 93.0186   1
  -5  -1 -14 29.7538 86.9026   1
   5  -1  15-90.5745 96.2662   1
  -5  -1 -15 247.235 88.4955   1
  -5  -1 -16 4.41221 81.9533   1
   5  -1  16-135.666 78.2799   1
  -5  -1 -17 130.967 83.3949   1
   5  -1  17-39.2279 64.6963   1
  -5  -1 -18 161.205 85.8689   1
   5  -1  18 36.7240 60.5668   1
  -5   0   5 125.440 25.5088   1
  -5   0   4 29.6534 22.5714   1
   5   0  -4 52.3598 25.9482   1
  -5   0   3 17.4480 21.6545   1
   5   0  -3 65.7795 21.1262   1
  -5   0   2 136.202 24.5227   1
   5   0  -2 21.9495 93.0919   1
  -5   0   1 185.690 114.282   1
   5   0  -1 244.323 99.8744   1
  -5   0   1 185.401 23.3458   1
   5   0  -1 157.545 25.8361   1
  -5   0   0 41.1391 23.7013   1
   5   0   0 42.2870 91.7671   1
  -5   0   0-186.569 99.1395   1
   5   0   1 223.308 90.2635   1
  -5   0  -1 273.590 28.4595   1
   5   0   1 263.366 27.6865   1
  -5   0  -1 351.291 110.983   1
  -5   0  -2 57.2756 25.9988   1
   5   0   2 41.2550 30.9703   1
   5   0   2 118.267 88.8395   1
  -5   0  -2 115.452 98.7611   1
  -5   0  -3 8.73675 28.0458   1
   5   0   3-30.8481 27.2685   1
   5   0   3 72.7820 91.7861   1
  -5   0  -3 80.2524 101.258   1
  -5   0  -4 6.96944 35.1594   1
   5   0   4-38.8882 31.7540   1
   5   0   4 105.527 102.479   1
  -5   0  -4 158.195 111.723   1
  -5   0  -5 112.639 42.1161   1
   5   0   5 41.9786 41.9087   1
   5   0   5 243.795 110.025   1
  -5   0  -5-103.005 107.945   1
   5   0   6-25.8655 45.5839   1
  -5   0  -6-15.0431 108.347   1
   5   0   6 123.356 111.015   1
  -5   0  -6 35.2578 44.4613   1
   5   0   7-139.840 103.577   1
  -5   0  -7-22.8800 102.465   1
  -5   0  -7 48.1082 41.1357   1
   5   0   7 37.0747 49.0888   1
   5   0   8-70.7029 100.987   1
  -5   0  -8-70.9033 96.8100   1
   5   0   8 27.9293 47.4089   1
   5   0   9 111.771 103.711   1
  -5   0  -9-104.495 88.4724   1
   5   0  10 237.380 104.143   1
  -5   0 -10-63.6830 88.1718   1
   5   0  11-53.2994 93.1330   1
  -5   0 -11-3.76088 86.9893   1
   5   0  12 113.985 96.9148   1
  -5   0 -12 83.9388 85.9948   1
   5   0  13 201.448 94.0275   1
  -5   0 -13-3.83440 81.5204   1
   5   0  14 109.654 94.9629   1
  -5   0 -14-27.8096 86.4941   1
   5   0  15 141.575 91.2646   1
  -5   0 -15-4.16206 83.5527   1
   5   0  16 264.682 95.2260   1
  -5   0 -16-137.720 77.4676   1
   5   0  17 226.093 102.138   1
  -5   0 -17-133.282 75.6571   1
   5   0  18-76.3945 102.629   1
  -5   0 -18 29.4300 86.3615   1
  -5   1   7 8.13335 28.0355   1
  -5   1   6 133.703 28.8245   1
  -5   1   5 116.204 24.8068   1
  -5   1   4 236.256 26.7991   1
  -5   1   3 365.990 30.1709   1
   5   1  -2 307.903 21.6191   1
  -5   1   2 428.584 101.515   1
  -5   1   2 331.419 32.1422   1
  -5   1   1 68.6967 97.7387   1
   5   1  -1 179.688 110.650   1
  -5   1   1 61.5494 27.5699   1
   5   1  -1 112.693 20.5987   1
   5   1   0 265.554 104.221   1
   5   1   0 182.608 20.3133   1
  -5   1   0 186.604 29.2395   1
  -5   1   0 64.4469 96.9707   1
   5   1   1 106.638 22.8423   1
  -5   1  -1 118.515 31.2527   1
   5   1   1-17.2277 94.9264   1
  -5   1  -1-5.20001 90.8144   1
   5   1   2 60.5776 88.1558   1
   5   1   2 65.3773 24.1124   1
  -5   1  -2 59.6158 96.5625   1
   5   1   3 177.895 28.9472   1
  -5   1  -3 129.117 29.7576   1
  -5   1  -3 183.764 103.536   1
   5   1   3 53.3506 87.8122   1
   5   1   4 88.3280 37.7692   1
  -5   1  -4 166.043 104.641   1
  -5   1  -4 115.900 34.7219   1
   5   1   4 16.2085 96.8718   1
  -5   1  -5 159.899 40.6054   1
   5   1   5 178.199 101.449   1
  -5   1  -5-56.2786 100.740   1
   5   1   5 86.2897 42.1942   1
  -5   1  -6 55.6183 44.8182   1
   5   1   6 347.788 110.371   1
  -5   1  -6-6.54681 93.3352   1
  -5   1  -7 65.3044 47.4696   1
   5   1   7-101.681 107.146   1
  -5   1  -7-3.25312 85.0802   1
  -5   1  -8 84.4093 87.2340   1
   5   1   8-138.118 110.549   1
  -5   1  -8 35.4988 49.4123   1
  -5   1  -9 119.892 86.4022   1
   5   1   9-52.9866 103.742   1
  -5   1  -9 8.59296 46.3233   1
  -5   1 -10 121.442 84.6404   1
   5   1  10 156.476 106.268   1
  -5   1 -11 118.269 82.9774   1
   5   1  11 4.57503 98.9730   1
  -5   1 -12 179.946 82.4459   1
   5   1  12 37.1237 100.496   1
  -5   1 -13 59.3672 81.7142   1
   5   1  13-4.73333 95.9593   1
  -5   1 -14-64.2000 82.4273   1
   5   1  14 126.897 102.144   1
  -5   1 -15 72.2520 86.9978   1
   5   1  15 29.5781 97.8515   1
  -5   1 -16 36.1765 90.4412   1
   5   1  16 10.2870 92.7259   1
   5   1  17 237.829 98.4502   1
  -5   1 -17 90.5147 82.1208   1
   5   1  18 160.970 98.6711   1
  -5   1 -18-44.5078 75.2629   1
  -5   2   9 165.008 30.3355   1
  -5   2   8 56.1407 28.7047   1
  -5   2   7 154.294 30.3370   1
  -5   2   6 33.6992 23.8118   1
  -5   2   5 12.4867 26.2814   1
  -5   2   4 102.832 29.7653   1
  -5   2   3 188.064 31.3673   1
  -5   2   2 392.962 87.4563   1
  -5   2   2 278.803 30.4242   1
   5   2  -1 117.982 106.143   1
  -5   2   1 383.330 93.9291   1
  -5   2   1 192.179 30.9011   1
  -5   2   0 323.994 33.8903   1
  -5   2   0 518.958 85.4375   1
   5   2   0 390.451 14.7008   1
   5   2   0 398.374 113.997   1
   5   2   1 127.613 101.622   1
   5   2   1 136.514 15.9659   1
  -5   2  -1 214.122 34.7732   1
  -5   2  -1 243.702 88.5077   1
   5   2   2 81.7860 21.1083   1
  -5   2  -2 301.700 96.0799   1
  -5   2  -2 234.484 36.8501   1
   5   2   2 159.603 102.692   1
   5   2   3-79.3729 83.8828   1
  -5   2  -3 112.740 33.2130   1
  -5   2  -3 149.936 92.7147   1
  -5   2  -4 12.8749 32.2576   1
  -5   2  -4 97.2667 88.2758   1
   5   2   4 38.3732 89.0795   1
  -5   2  -5 83.4182 37.2308   1
  -5   2  -5 13.8773 84.2753   1
   5   2   5-51.7785 91.2634   1
  -5   2  -6 44.9292 39.8246   1
   5   2   6 113.844 102.951   1
  -5   2  -6 197.187 81.5656   1
  -5   2  -7 103.813 47.7913   1
   5   2   7-65.7905 102.303   1
  -5   2  -7 114.496 79.5273   1
  -5   2  -8 73.5029 51.0755   1
   5   2   8-114.644 105.825   1
  -5   2  -8 59.5649 77.8856   1
  -5   2  -9 65.9949 78.1668   1
   5   2   9-173.843 101.208   1
  -5   2 -10 110.713 54.7885   1
  -5   2 -10 15.7476 77.4037   1
   5   2  10 117.526 110.044   1
  -5   2 -11 85.1381 81.8035   1
   5   2  11 50.1683 112.180   1
  -5   2 -11 141.494 52.1744   1
  -5   2 -12 7.23774 76.5971   1
   5   2  12 205.475 110.596   1
  -5   2 -12-12.4110 48.5408   1
  -5   2 -13-87.6683 84.9078   1
   5   2  13 20.6436 110.448   1
   5   2  14-178.416 94.0170   1
  -5   2 -14-46.9525 66.9071   1
   5   2  15 110.506 101.494   1
  -5   2 -15 28.1936 65.4111   1
   5   2  16 37.8666 97.9705   1
  -5   2 -16 35.3073 55.9032   1
   5   2  17 175.776 95.6158   1
  -5   2 -17 83.5963 54.7469   1
  -5   3  11 37.4785 28.4839   1
  -5   3  10 94.1659 28.9790   1
  -5   3   9 17.5265 28.3640   1
  -5   3   8 32.6530 27.0831   1
  -5   3   7 3.36419 23.9402   1
  -5   3   6 104.891 27.7689   1
  -5   3   5 186.236 30.6275   1
  -5   3   4 104.519 30.5771   1
  -5   3   3 62.4252 31.4198   1
  -5   3   3 38.4682 73.0845   1
  -5   3   2 98.0407 69.6127   1
  -5   3   2 74.4916 28.3627   1
  -5   3   1 185.602 31.1101   1
  -5   3   1 141.852 67.8036   1
   5   3   0 72.3149 109.004   1
  -5   3   0-12.4420 75.5968   1
  -5   3  -1 11.9990 32.8830   1
   5   3   1 152.306 103.770   1
  -5   3  -1 135.979 79.1916   1
  -5   3  -2 63.1789 36.2243   1
  -5   3  -2 85.9897 78.9834   1
   5   3   2-91.9504 99.1497   1
  -5   3  -3 107.524 37.6953   1
   5   3   3 20.7402 95.2321   1
  -5   3  -3 42.7492 71.3630   1
   5   3   4-6.70402 87.4098   1
  -5   3  -4 45.9096 33.3722   1
  -5   3  -4 210.410 75.0911   1
  -5   3  -5 39.5917 70.6782   1
   5   3   5-72.3810 83.3649   1
  -5   3  -6 5.41688 38.8658   1
  -5   3  -6 99.6871 71.2194   1
   5   3   6 18.7539 88.9968   1
  -5   3  -7-44.6334 39.6056   1
  -5   3  -7-41.6113 71.9790   1
   5   3   7-57.6277 99.8141   1
  -5   3  -8-36.5816 73.5410   1
  -5   3  -8 79.4509 47.2472   1
   5   3   8 128.350 107.413   1
  -5   3  -9-15.5322 78.7100   1
  -5   3  -9-14.1801 47.9191   1
   5   3   9 117.674 107.335   1
  -5   3 -10-11.7702 51.0564   1
   5   3  10-4.94801 103.317   1
  -5   3 -10-35.8718 69.0137   1
  -5   3 -11-16.5250 54.7457   1
  -5   3 -11-43.1193 55.6283   1
   5   3  11-62.7530 106.916   1
  -5   3 -12 30.1921 53.5723   1
   5   3  12-27.0671 107.180   1
  -5   3 -12-4.80307 53.6463   1
   5   3  13 176.977 109.219   1
  -5   3 -13 46.4708 51.6140   1
   5   3  14 27.7405 104.387   1
  -5   3 -14 76.9523 61.7295   1
  -5   3 -14-62.5894 47.5072   1
   5   3  15 34.4976 101.558   1
  -5   3 -15 28.1124 66.3960   1
   5   3  16 17.6405 101.337   1
  -5   3 -16 27.5095 72.9952   1
  -5   4  14-6.83512 25.1423   1
  -5   4  13 25.0820 27.0631   1
  -5   4  12 67.4777 27.3717   1
  -5   4  11 42.2095 27.2513   1
  -5   4  10 26.6053 27.5686   1
  -5   4   9 112.727 25.5589   1
  -5   4   8 108.174 25.0272   1
  -5   4   7 50.8977 25.7208   1
  -5   4   6 43.5265 27.7044   1
  -5   4   5 11.2672 28.7325   1
  -5   4   4 109.566 30.7329   1
  -5   4   3 193.583 58.0711   1
  -5   4   3 101.415 28.0903   1
  -5   4   2 59.8611 28.3011   1
  -5   4   2 76.6338 53.2036   1
  -5   4   1 138.495 64.3876   1
  -5   4   1 104.345 28.7220   1
   5   4   0 28.0668 10.5729   1
  -5   4   0 63.0075 31.2079   1
  -5   4   0 43.4503 64.1362   1
   5   4   0 10.4220 99.0546   1
   5   4   1 56.1919 8.01646   1
  -5   4  -1 88.5072 31.3463   1
   5   4   1 138.295 111.269   1
  -5   4  -1 167.641 60.8194   1
  -5   4  -2 49.2719 35.2871   1
  -5   4  -2-5.48792 57.6159   1
   5   4   2 50.5630 9.85699   1
   5   4   2 50.4186 95.5540   1
  -5   4  -3 80.6018 37.4284   1
  -5   4  -3 60.7084 59.5108   1
   5   4   3-29.8964 93.3516   1
  -5   4  -4-28.0813 57.6821   1
  -5   4  -4-55.0691 31.8412   1
   5   4   4 76.4448 97.1480   1
  -5   4  -5-15.6018 59.8888   1
   5   4   5 204.573 93.5649   1
  -5   4  -5 8.31106 31.9192   1
  -5   4  -6 34.0535 35.5711   1
   5   4   6 77.7848 88.2775   1
  -5   4  -6 38.3977 67.7271   1
  -5   4  -7 98.6331 39.8550   1
   5   4   7 39.6343 89.2431   1
  -5   4  -7-26.3120 56.8403   1
  -5   4  -8 128.469 43.2185   1
   5   4   8 38.6953 97.5706   1
  -5   4  -8 28.1790 47.9319   1
  -5   4  -9 9.41534 47.4414   1
   5   4   9 41.3957 96.5901   1
  -5   4 -10-38.8118 49.8671   1
   5   4  10-49.0070 97.2761   1
  -5   4 -10-21.3424 59.4745   1
  -5   4 -11-1.86727 51.3754   1
   5   4  11 94.3888 103.025   1
  -5   4 -11-15.1129 63.4023   1
   5   4  12 82.1754 99.8205   1
  -5   4 -12 33.8936 52.7494   1
  -5   4 -12 58.5210 67.5743   1
  -5   4 -13-93.9797 65.6743   1
   5   4  13 5.79148 102.134   1
  -5   4 -14 2.18389 53.2259   1
  -5   4 -14-33.3743 69.1766   1
   5   4  14 188.743 103.681   1
  -5   5  11 44.5973 25.8878   1
  -5   5  10 21.7360 22.7877   1
  -5   5   9-2.46241 22.6577   1
  -5   5   8 17.9110 23.7592   1
  -5   5   7-15.8861 24.2022   1
  -5   5   6 9.95468 26.0405   1
  -5   5   5 92.8639 28.6359   1
  -5   5   4 331.428 43.3089   1
  -5   5   4 51.3658 29.3963   1
  -5   5   3-2.58921 25.6464   1
   5   5  -3 97.7456 32.6206   1
   5   5  -2 64.4878 27.8342   1
  -5   5   2 25.3020 27.0304   1
   5   5  -1 64.9513 19.3041   1
  -5   5   1 69.5996 26.7527   1
  -5   5   1 89.1455 47.9533   1
   5   5   0 71.8135 18.2695   1
  -5   5   0 76.4295 46.5264   1
  -5   5   0 38.8900 30.1802   1
  -5   5  -1 31.7095 46.4371   1
   5   5   1 24.6524 12.7873   1
  -5   5  -1 66.1058 29.3557   1
   5   5   1 35.6206 98.7876   1
  -5   5  -2 41.0985 50.1873   1
   5   5   2-40.7424 99.7149   1
  -5   5  -2 44.5134 30.6687   1
   5   5   2 15.3739 13.1325   1
  -5   5  -3 47.6547 35.3089   1
   5   5   3 48.3580 93.6449   1
   5   5   3 7.73040 10.9504   1
  -5   5  -3-15.5358 48.1791   1
  -5   5  -4 17.9611 34.9704   1
   5   5   4 51.1034 14.4689   1
   5   5   4 62.0666 92.2454   1
  -5   5  -4 19.0777 37.7149   1
  -5   5  -5 70.3402 33.4881   1
   5   5   5 300.638 103.043   1
   5   5   6 117.902 85.2015   1
  -5   5  -6 63.5097 32.9477   1
  -5   5  -6 21.4431 54.4165   1
  -5   5  -7-15.5935 34.2081   1
  -5   5  -7 82.7703 57.1496   1
   5   5   7 23.5182 81.6576   1
  -5   5  -8 95.4656 41.0507   1
  -5   5  -8 106.241 63.2073   1
   5   5   8-119.956 77.8262   1
  -5   5  -9 32.9431 40.3468   1
   5   5   9 115.767 89.0727   1
  -5   5  -9-5.60482 60.5606   1
  -5   5 -10 88.7726 46.4134   1
   5   5  10-53.5718 85.3321   1
  -5   5 -10 60.5693 63.5256   1
  -5   5 -11-3.86925 47.2302   1
   5   5  11-122.855 84.2688   1
  -5   5 -11 35.7807 66.3442   1
  -5   6   6 34.3501 24.9548   1
  -5   6   5 64.7454 26.4116   1
   5   6  -5 34.6695 35.7911   1
   5   6  -4 86.0175 33.4190   1
  -5   6   4 14.2663 24.8924   1
   5   6  -3 117.026 28.8346   1
  -5   6   3 37.7795 24.1343   1
   5   6  -2 155.761 22.6219   1
  -5   6   2-25.2275 24.3734   1
  -5   6   1 26.0530 24.2195   1
   5   6  -1 160.554 19.7547   1
   5   6   0 93.6847 18.2153   1
  -5   6   0-8.49507 27.1768   1
  -5   6  -1-2.14378 26.0581   1
   5   6   1-72.0034 83.9086   1
  -5   6  -2 20.6986 30.2437   1
   5   6   2-75.8219 93.4497   1
  -5   6  -3-16.9395 31.3813   1
   5   6   3 4.23326 89.4010   1
   5   6   4 72.4732 85.1559   1
  -5   6  -4 17.9623 33.9013   1
   5   6   4 72.1428 12.3591   1
  -5   6  -5 17.9263 31.4949   1
   5   6   5 27.3544 92.0885   1
   6  -2  -5-19.6725 17.8244   1
   6  -2  -4 21.1811 20.0129   1
   6  -2  -3 9.03845 63.5108   1
   6  -2  -3 52.7996 21.0329   1
  -6  -2   2 53.6959 9.51999   1
   6  -2  -2-2.41466 66.7425   1
   6  -2  -1 8.90486 57.2791   1
  -6  -2   1 12.3027 9.81301   1
   6  -2  -1-0.60410 19.3594   1
  -6  -2   0 24.6729 10.6614   1
   6  -2   0-3.79257 20.1082   1
  -6  -2   0 43.5491 97.2813   1
   6  -2   0 70.9982 62.4802   1
  -6  -2  -1 0.47837 11.8921   1
   6  -2   1-29.9665 20.1984   1
   6  -2   1 18.9557 64.1390   1
  -6  -2  -1-177.027 91.9994   1
  -6  -2  -2 1.54929 15.2902   1
   6  -2   2 92.7120 71.2769   1
   6  -2   2 17.4045 23.1264   1
  -6  -2  -2 22.7633 95.2800   1
   6  -2   3 61.6539 76.3080   1
   6  -2   3-7.79165 26.5289   1
  -6  -2  -3 98.3461 93.9822   1
  -6  -2  -3-60.6721 21.2897   1
  -6  -2  -4 238.132 89.9906   1
   6  -2   4 51.8752 26.1258   1
   6  -2   4 17.4560 77.6745   1
   6  -2   5-6.73296 24.8527   1
   6  -2   5 94.2849 78.3659   1
  -6  -2  -5 8.83910 92.3887   1
   6  -1  -7 59.9307 21.1058   1
   6  -1  -6 49.1727 20.9153   1
   6  -1  -5 26.0193 18.1240   1
   6  -1  -4 5.49474 17.7313   1
  -6  -1   4 6.47812 15.1285   1
   6  -1  -3 48.4598 19.8932   1
  -6  -1   3 60.4117 12.5371   1
   6  -1  -3-2.62943 72.6790   1
   6  -1  -2 138.192 77.6399   1
  -6  -1   2 83.4598 14.6463   1
   6  -1  -2 21.4266 19.5866   1
  -6  -1   1 52.0073 95.0729   1
  -6  -1   1 67.9644 13.2845   1
   6  -1  -1 42.1639 19.1927   1
   6  -1  -1 67.6632 71.6024   1
   6  -1   0 80.5625 66.8937   1
  -6  -1   0 68.9222 14.8982   1
   6  -1   0 49.5938 20.5152   1
  -6  -1   0 227.803 96.1580   1
  -6  -1  -1 69.9511 17.7535   1
   6  -1   1 110.547 21.7672   1
   6  -1   1 75.1623 66.3825   1
  -6  -1  -1 23.9556 96.8154   1
  -6  -1  -2 32.4185 16.6246   1
   6  -1   2 36.7058 24.3296   1
  -6  -1  -2 268.973 104.139   1
   6  -1   2 105.789 74.5900   1
   6  -1   3 7.58455 26.7402   1
   6  -1   3-81.9283 71.9477   1
  -6  -1  -4 40.1103 27.1959   1
   6  -1   4 67.5885 82.1264   1
   6  -1   4 32.3746 24.2375   1
  -6  -1  -4-61.1017 83.7784   1
  -6  -1  -5-88.2658 85.1205   1
   6  -1   5-95.1454 79.1939   1
  -6  -1  -5-31.5557 29.1783   1
   6  -1   6-43.5755 26.8476   1
  -6  -1  -6 87.4599 94.1117   1
   6  -1   6 166.794 89.0355   1
  -6  -1  -6 3.10466 28.6130   1
  -6  -1  -7-43.1919 89.2685   1
   6  -1   7-58.1827 76.2923   1
  -6   0   7 75.7160 19.3122   1
  -6   0   6 26.5283 17.3688   1
  -6   0   5 47.1388 17.9685   1
   6   0  -5 70.8417 18.8612   1
  -6   0   4-15.5413 14.2703   1
   6   0  -4 95.2065 18.2888   1
  -6   0   3 42.7367 16.6175   1
   6   0  -3 82.5151 16.6383   1
   6   0  -2-34.4512 80.9468   1
  -6   0   2 81.6186 18.0450   1
   6   0  -1 130.688 78.1332   1
  -6   0   1 173.660 19.0289   1
  -6   0   1 320.362 95.3662   1
   6   0  -1 277.911 22.2283   1
  -6   0   0 268.512 94.0240   1
  -6   0   0 96.0289 19.0679   1
   6   0   0 110.191 77.7746   1
   6   0   0 180.429 19.9629   1
   6   0   1 70.2190 69.2574   1
  -6   0  -1 428.429 101.214   1
  -6   0  -1 249.658 23.6081   1
   6   0   1 212.655 21.1914   1
  -6   0  -2 233.115 93.1817   1
  -6   0  -2 95.6109 23.1567   1
   6   0   2 175.498 23.9224   1
   6   0   2 106.701 71.4419   1
   6   0   3-80.6005 68.1634   1
  -6   0  -3 44.8227 83.6890   1
  -6   0  -4 30.4716 23.2678   1
   6   0   4 28.5381 74.0583   1
  -6   0  -4-8.01720 83.7980   1
  -6   0  -5 41.4118 30.5027   1
   6   0   5 133.827 80.5688   1
  -6   0  -5-38.6643 89.0845   1
  -6   0  -6 1.95752 32.0010   1
   6   0   6 20.6412 82.5648   1
  -6   0  -6-13.1667 91.6427   1
  -6   0  -7 14.2365 35.5532   1
  -6   0  -7-85.1304 86.8811   1
   6   0   7-17.7219 82.6495   1
   6   0   8 133.524 87.7233   1
  -6   0  -8-81.7211 80.4501   1
  -6   0  -8-70.6381 30.6667   1
  -6   1   7 55.7159 20.0317   1
  -6   1   6-3.00972 16.2156   1
  -6   1   5 23.0763 16.1751   1
  -6   1   4 19.8466 17.1820   1
   6   1  -3 250.126 15.4174   1
  -6   1   3 36.1647 18.2732   1
  -6   1   2 80.2056 83.5756   1
  -6   1   2 83.6130 19.2497   1
   6   1  -2 84.7543 84.1710   1
  -6   1   1-21.3360 82.2960   1
  -6   1   1 69.4301 19.3593   1
   6   1  -1 113.059 85.5571   1
   6   1   0 314.390 86.2409   1
  -6   1   0 84.7182 20.7772   1
  -6   1   0 76.5232 84.2986   1
   6   1   0 190.721 13.5264   1
  -6   1  -1 50.0910 78.1418   1
  -6   1  -1 75.4262 23.0810   1
   6   1   1 144.098 84.4454   1
   6   1   2 130.177 76.5509   1
  -6   1  -2 43.0621 24.1674   1
  -6   1  -2 180.837 80.9245   1
  -6   1  -3-3.55374 83.7959   1
   6   1   3-80.2557 66.7233   1
  -6   1  -4 7.91907 22.8906   1
  -6   1  -4 111.941 86.1406   1
   6   1   4 38.5841 73.3258   1
  -6   1  -5 75.3698 86.0903   1
  -6   1  -5-42.8649 25.3940   1
   6   1   5 11.6238 76.8108   1
  -6   1  -6-36.3181 29.4815   1
   6   1   6-40.7940 75.6616   1
  -6   1  -6 180.214 86.2649   1
  -6   1  -7-49.4164 33.9989   1
   6   1   7-57.5673 80.1991   1
  -6   1  -7-40.7335 84.8587   1
  -6   2   5 33.9319 18.6366   1
  -6   2   4 26.1671 18.8253   1
  -6   2   3 36.4097 20.8157   1
  -6   2   2-7.96187 72.1954   1
  -6   2   2 28.0660 18.1941   1
  -6   2   1-4.81509 18.5904   1
  -6   2   1 152.932 74.1117   1
   6   2  -1 3.62796 90.3356   1
  -6   2   0 21.8222 68.1398   1
  -6   2   0 1.32280 20.6204   1
   6   2   0-10.5888 81.5634   1
  -6   2  -1 22.7522 22.2239   1
  -6   2  -1 23.1903 74.2450   1
   6   2   1-135.243 76.8463   1
  -6   2  -2 24.3428 24.5314   1
  -6   2  -2 42.2739 77.4320   1
   6   2   2 3.72689 78.5304   1
  -6   2  -3-23.9980 73.2884   1
   6   2   3-57.6201 65.8979   1
  -6   2  -3-8.81405 25.4083   1
  -6   2  -4 119.202 77.2102   1
  -6   2  -4 5.51444 22.6409   1
   6   2   4 72.4728 70.1343   1
  -6   2  -5 39.4185 25.9649   1
   6   2   5-37.1618 68.9248   1
  -6   2  -5 221.408 79.6923   1
   0   0   0    0.00    0.00   0
TITL merge_2254_2260 in P2(1)
REM P2(1) (#4 in standard setting)
CELL 0.02510   5.594063   9.622357  28.161983  90.0000  90.2989  90.0000
ZERR    2.00   0.346651   0.326078   0.337047   0.0000   0.0939   0.0000
LATT -1
SYMM -x, y+1/2,-z
REM SFAC C H N O
SFAC C 0.731 36.995 1.195 11.297 0.456 2.814 0.125 0.346 0 0 0 0 0.77 12.011
SFAC H 0.375 15.495 0.141 4.126 0.022 0.025 -0.101 46.884 0 0 0 0 0.32 1.008
SFAC N 0.572 28.846 1.043 9.054 0.465 2.421 0.131 0.317 0 0 0 0 0.75 14.007
SFAC O 0.455 23.780 0.917 7.622 0.472 2.144 0.138 0.296 0 0 0 0 0.73 15.999
UNIT 52.00 52.00 4.00 16.00
TREF
HKLF 4
END
;
_shelx_hkl_checksum     14713
_shelx_res_file
;
TITL merge_2254_2260 in P21 #4
    i.res
    created by SHELXL-2018/3 at 16:11:44 on 15-Jul-2023
REM Best SHELXD solution FINAL CC 68.76
REM Fragments: 45 3
REM reset to P21 #4
REM WGHT 0.200000
CELL 0.0251 5.594063 9.622357 28.161983 90 90.2989 90
ZERR 2 0.346651 0.326078 0.337047 0 0.0939 0
LATT -1
SYMM -X,0.5+Y,-Z
SFAC  C 0.731 36.995 1.195 11.297 0.456 2.814 0.125 0.346 0 0 0 0 0.77 12.011
SFAC  H 0.375 15.495 0.141 4.126 0.022 0.025 -0.101 46.884 0 0 0 0 0.32 1.008
SFAC  Cl 0.340 0.338 0.891 2.619 2.388 11.068 1.238 33.538 0 0 0 0 0.99 17
SFAC  F 0.152 0.289 0.519 2.062 0.822 7.263 0.308 22.026 0 0 0 0 0.64 9
SFAC  N 0.572 28.846 1.042 9.054 0.465 2.421 0.131 0.317 0 0 0 0 0.75 14.007
SFAC  O 0.455 23.78 0.917 7.622 0.472 2.144 0.138 0.296 0 0 0 0 0.73 15.999
UNIT 56 52 2 6 4 16
EQIV $1 1+X,-1+Y,+Z
EQIV $2 -1+X,1+Y,+Z
EQIV $3 -1+X,+Y,+Z
EQIV $4 1-X,0.5+Y,2-Z
EQIV $5 1+X,+Y,+Z
EQIV $6 1-X,-0.5+Y,2-Z
SIMU 0.01 0.02 2
DFIX 1.54 0.01 C15 C16 C16 C17 C15 C20 C20 C19 C9 C8 C9 C10 C11 C10 C32 C38
DFIX 1.43 0.01 O41 C33 O21 C16
DFIX 1.47 0.01 C17 N18 C19 N18
DFIX 1.76 0.01 Cl31 C26
SADI 0.01 C25 Cl31 C27 Cl31
SADI 0.01 C16 C20 C17 C19
FLAT C32 C33 C34 C35 C36 C37 C38 O39 O40 O41 O42
FLAT F29 C23 C28 F30 C27 C26 Cl31 C25 C24
RIGU C2 C3 C4 C5 C6 N7 C8 C9 C10 C11 O12 F13
RIGU C14 C15 C16 C17 N18 C19 C20 O21 O22
RIGU C32 C33 C34 C35 C36 C37 C38 O39 O40 O41 O42
L.S. 20 0 0
PLAN  4
CONF
HTAB C3 O42_$5
HTAB C9 O22_$2
HTAB N7 O40_$2
HTAB C34 O42_$6
HTAB O42 O41_$4
HTAB O39 O12_$1
HTAB O21 O22_$3
HTAB O22 O12_$1
LIST 4
MORE -1
BOND $H
fmap 2 53
acta
TWIN -1 0 0 0 -1 0 0 0 1 2
REM <olex2.extras>
REM <HklSrc "%.\\I.hkl">
REM </olex2.extras>
WGHT    0.280500    0.170000
EXTI  367.920532
BASF   0.25311
FVAR       6.01960
AFIX  66
C2    1    0.960174    0.558920    0.794472    11.00000    0.07831    0.05728 =
         0.07584    0.00533    0.00998    0.02947
C11   1    0.803926    0.670009    0.788639    11.00000    0.08499    0.05585 =
         0.06222    0.01115    0.00825    0.03000
C6    1    0.660290    0.712101    0.826110    11.00000    0.08700    0.04258 =
         0.05905    0.01466    0.00931    0.03378
C5    1    0.672900    0.643105    0.869414    11.00000    0.08804    0.06253 =
         0.06586    0.02407    0.00710    0.03677
C4    1    0.829147    0.532016    0.875247    11.00000    0.08071    0.06868 =
         0.07447    0.02013    0.00228    0.03740
AFIX  43
H4    2    0.837583    0.485853    0.904220    11.00000   -1.20000
AFIX  65
C3    1    0.972784    0.489923    0.837777    11.00000    0.08239    0.05932 =
         0.07613    0.00770    0.00250    0.03209
AFIX  43
H3    2    1.077324    0.415597    0.841680    11.00000   -1.20000
AFIX   0
C10   1    0.796438    0.752693    0.741616    11.00000    0.08912    0.05771 =
         0.06003    0.01052    0.00892    0.03108
AFIX  23
H10A  2    0.957975    0.785032    0.735893    11.00000   -1.20000
H10B  2    0.759602    0.686397    0.716684    11.00000   -1.20000
AFIX   0
C9    1    0.631204    0.877616    0.733804    11.00000    0.09635    0.06711 =
         0.06199    0.01793    0.01464    0.03984
AFIX  23
H9A   2    0.528342    0.859999    0.706630    11.00000   -1.20000
H9B   2    0.726751    0.959210    0.726908    11.00000   -1.20000
AFIX   0
C8    1    0.476099    0.905902    0.777814    11.00000    0.09008    0.05844 =
         0.05496    0.01318    0.01109    0.04451
N7    5    0.478811    0.824299    0.820633    11.00000    0.09643    0.04544 =
         0.05930    0.00950    0.01502    0.03969
AFIX  43  1.0100
H7    2    0.359249    0.842859    0.846624    11.00000   -1.20000
AFIX  66
C32   1    0.785469    0.055173    0.917064    11.00000    0.05140    0.04986 =
         0.05722   -0.00194    0.00156    0.00519
C37   1    0.610958    0.150027    0.903314    11.00000    0.05471    0.05188 =
         0.05537   -0.00412    0.00778    0.01037
AFIX  43
H37   2    0.608891    0.184541    0.872468    11.00000   -1.20000
AFIX  65
C36   1    0.439537    0.193296    0.935665    11.00000    0.04910    0.06355 =
         0.05860   -0.00360    0.00378    0.01517
C35   1    0.442625    0.141711    0.981767    11.00000    0.05207    0.06315 =
         0.06166    0.00321    0.00860    0.00100
AFIX  43
H35   2    0.327933    0.170661    1.003412    11.00000   -1.20000
AFIX  65
C34   1    0.617135    0.046856    0.995518    11.00000    0.06360    0.06342 =
         0.06407    0.01206    0.00409    0.00019
AFIX  43
H34   2    0.619200    0.012343    1.026363    11.00000   -1.20000
AFIX  65
C33   1    0.788557    0.003586    0.963167    11.00000    0.06052    0.05284 =
         0.06459    0.00932    0.00641   -0.00396
AFIX   0
O40   6    1.127544   -0.085461    0.890882    11.00000    0.04711    0.07790 =
         0.08276    0.01599    0.02460    0.01644
C15   1    1.307119    0.339537    0.708119    11.00000    0.06213    0.06224 =
         0.11826    0.02046    0.01914    0.03755
C38   1    0.975224    0.005204    0.881823    11.00000    0.04354    0.05261 =
         0.06323   -0.00766    0.00069    0.00129
O42   6    0.250657    0.291418    0.921121    11.00000    0.04775    0.06476 =
         0.07179   -0.00527    0.00448    0.02166
AFIX 147
H42   2    0.156468    0.302044    0.943037    11.00000   -1.50000
AFIX   0
C14   1    1.241097    0.396907    0.756499    11.00000    0.07175    0.05946 =
         0.11614    0.01108    0.01825    0.03317
AFIX  23
H14A  2    1.151605    0.326933    0.773690    11.00000   -1.20000
H14B  2    1.386475    0.415660    0.774296    11.00000   -1.20000
AFIX   0
O12   6    0.319128    1.000352    0.777420    11.00000    0.10562    0.06215 =
         0.05842    0.02047    0.01539    0.05875
O41   6    0.958410   -0.098723    0.979153    11.00000    0.08745    0.05484 =
         0.08657    0.02391    0.01346    0.00140
AFIX 147
H41   2    1.043887   -0.121798    0.956939    11.00000   -1.50000
AFIX   0
F13   4    0.511142    0.687962    0.904780    11.00000    0.13442    0.04474 =
         0.05932    0.02529    0.02277    0.04116
O1    6    1.104010    0.519633    0.754011    11.00000    0.07126    0.05725 =
         0.10301    0.00685    0.01843    0.03006
O39   6    0.968249    0.070756    0.839980    11.00000    0.04574    0.08392 =
         0.06891    0.00476    0.00012    0.00094
AFIX  83
H39   2    1.072100    0.039139    0.822607    11.00000   -1.50000
AFIX   0
C17   1    1.138464    0.243388    0.628974    11.00000    0.07494    0.07188 =
         0.12416    0.01796    0.01917    0.04083
AFIX  23
H17A  2    1.232176    0.158593    0.628400    11.00000   -1.20000
H17B  2    0.988301    0.225125    0.612765    11.00000   -1.20000
AFIX   0
O21   6    0.972465    0.185052    0.711047    11.00000    0.06816    0.09159 =
         0.13581    0.03095    0.01270    0.01629
AFIX  83
H21   2    0.828359    0.200591    0.711408    11.00000   -1.50000
AFIX   0
C20   1    1.438313    0.447479    0.677458    11.00000    0.07447    0.06684 =
         0.12488    0.02573    0.01979    0.03439
AFIX  23
H20A  2    1.346328    0.532911    0.678027    11.00000   -1.20000
H20B  2    1.591213    0.466927    0.692442    11.00000   -1.20000
AFIX   0
O22   6    1.469244    0.223555    0.714850    11.00000    0.04922    0.05663 =
         0.14463    0.01240    0.02712    0.03643
AFIX 147
H22   2    1.401436    0.161832    0.729667    11.00000   -1.50000
AFIX   0
C16   1    1.087343    0.283135    0.680970    11.00000    0.06249    0.06470 =
         0.12192    0.01841    0.01869    0.03910
AFIX  13
H16   2    0.976517    0.361826    0.679004    11.00000   -1.20000
AFIX  66
C23   1    1.265147    0.344425    0.551134    11.00000    0.12268    0.12783 =
         0.14300    0.01214    0.01949    0.04092
C28   1    1.434432    0.263645    0.527994    11.00000    0.14609    0.14858 =
         0.15420   -0.00697    0.01841    0.04320
C27   1    1.440441    0.260705    0.478667    11.00000    0.16507    0.16161 =
         0.16639   -0.01097    0.01744    0.04052
AFIX  43
H27   2    1.553704    0.206657    0.463185    11.00000   -1.20000
AFIX  65
C26   1    1.277166    0.338545    0.452481    11.00000    0.17379    0.16835 =
         0.16788   -0.00690    0.01452    0.03960
C25   1    1.107880    0.419326    0.475620    11.00000    0.16090    0.15927 =
         0.16527    0.00490    0.01544    0.03969
AFIX  43
H25   2    0.998639    0.471406    0.458099    11.00000   -1.20000
AFIX  65
C24   1    1.101869    0.422267    0.524946    11.00000    0.14367    0.14646 =
         0.15277    0.01163    0.01821    0.04528
AFIX   0
CL31  3    1.268152    0.321997    0.390454    11.00000    0.23401    0.22053 =
         0.19061   -0.00797    0.00857    0.05804
F29   4    0.928685    0.501262    0.548351    11.00000    0.17117    0.17956 =
         0.16483    0.02244    0.02454    0.05069
F30   4    1.614888    0.175910    0.550726    11.00000    0.16358    0.14228 =
         0.16771   -0.04910    0.00913    0.05220
C19   1    1.484726    0.409918    0.625408    11.00000    0.07841    0.07204 =
         0.12708    0.02993    0.02462    0.04086
AFIX  23
H19A  2    1.534890    0.492210    0.608241    11.00000   -1.20000
H19B  2    1.612402    0.341921    0.623696    11.00000   -1.20000
AFIX   0
N18   5    1.268100    0.353069    0.603398    11.00000    0.08813    0.09035 =
         0.12610    0.02257    0.02236    0.03460
HKLF 4
REM  merge_2254_2260 in P21 #4
REM wR2 = 0.480288, GooF = S = 1.07494, Restrained GooF = 1.03439 for all data
REM R1 = 0.160193 for 2030 Fo > 4sig(Fo) and 0.245506 for all 4096 data
REM 348 parameters refined using 537 restraints
END
WGHT      0.2000      0.0000
REM Highest difference peak  0.149,  deepest hole -0.146,  1-sigma level  0.037
Q1    1   0.5745  0.6195  0.9162  11.00000  0.05    0.15
Q2    1   0.8285  0.8702  0.7263  11.00000  0.05    0.13
Q3    1   0.4854  0.0779  1.0329  11.00000  0.05    0.12
Q4    1   0.8395 -0.0445  0.9782  11.00000  0.05    0.12
;
_shelx_res_checksum     58307
